# Supplementary material for: N-[(Z)-(1-Methyl-1H-pyrrol-2-yl)methyl­idene]-1H-1,2,4-triazol-5-amine
Source: Acta Crystallogr Sect E Struct Rep Online. 2008 Dec 10;65(Pt 1):o58. doi: 10.1107/S160053680804097X (PMC2967972; doi:10.1107/S160053680804097X)
Supplement: Supplementary file 1 [file e-65-00o58-sup1.cif]

##############################################################################
###                                                                        ###
###        Electronic paper (Acta Crystallographica Section E)             ###
###                                                                        ###
##############################################################################
#                                                                            #
# This CIF contains the data in a paper accepted for publication in Acta     #
# Crystallographica Section E. It conforms to the requirements of Notes      #
# for Authors for Section E, and has been peer reviewed under the auspices   #
# of the IUCr Commission on Journals.                                        #
#                                                                            #
# Full details of the Crystallographic Information File format               #
# are given in the paper "The Crystallographic Information File (CIF):       #
# a New Standard Archive File for Crystallography" by S. R. Hall, F. H.      #
# Allen and I. D. Brown [Acta Cryst. (1991), A47, 655-685].                  #
#                                                                            #
# The current version of the core CIF dictionary is obtainable from          #
# ftp://ftp.iucr.org/pub/cif_core.dic. The current version number is 2.4.    #
#                                                                            #
# Software is freely available for graphical display of the structure(s) in  #
# this CIF.  For information consult the CIF home page http://www.iucr.org/  #
# cif/home.html                                                              #
#                                                                            #
# This file may be used for bona fide research purposes within the           #
# scientific community so long as proper attribution is given to the journal # 
# article from which it was obtained.                                        #
#                                                                            #
##############################################################################
                                             
data_global
_audit_creation_method     ?
_journal_date_recd_electronic     2008-12-03
_journal_date_accepted     2008-12-04
_journal_name_full     'Acta Crystallographica, Section E'
_journal_year     2009
_journal_volume     65
_journal_issue      1
_journal_page_first     o58
_journal_page_last     o58
_journal_paper_category     QO
_journal_coeditor_code     NG2523
_publ_contact_author
;Muhammad Nawaz Tahir
University of Sargodha
Department of Physics
Sargodha
Pakistan
;
_publ_contact_author_email     'dmntahir_uos@yahoo.com'
_publ_contact_author_fax     '0092 48 32 22 121'
_publ_contact_author_phone     '0092 48 92 30 170'
_publ_section_title
;\
<i>N</i>-[(<i>Z</i>)-(1-Methyl-1<i>H</i>-pyrrol-2-yl)methylidene]-1<i>H</i>-1,\
2,4-triazol-5-amine
;
loop_
    _publ_author_name
    _publ_author_address
    'Zahid H. Chohan'
;
Department of Chemistry
Bahauddin Zakariya University
Multan 60800
Pakistan
;
    'Muhammad Hanif'
;
Department of Chemistry
Bahauddin Zakariya University
Multan 60800
Pakistan
;
    'Tahir, M. Nawaz'
;
Department of Physics
University of Sargodha
Sargodha
Pakistan
;
data_I
_audit_creation_method     SHELXL-97
_chemical_name_systematic
;
<i>N</i>-[(<i>Z</i>)-(1-Methyl-1<i>H</i>-pyrrol-2-yl)methylidene]-1<i>H</i>-
1,2,4-triazol-5-amine
;
_chemical_name_common     ?
_chemical_formula_moiety     'C8 H9 N5'
_chemical_formula_sum     'C8 H9 N5'
_chemical_formula_iupac     'C8 H9 N5'
_chemical_formula_weight     175.20
_chemical_melting_point     ?
_symmetry_cell_setting     monoclinic
_symmetry_space_group_name_H-M     'P 21/c'
_symmetry_space_group_name_Hall     '-P 2ybc'
loop_
    _symmetry_equiv_pos_site_id
    _symmetry_equiv_pos_as_xyz
    1 x,y,z
    2 -x,1/2+y,1/2-z
    3 -x,-y,-z
    4 x,1/2-y,1/2+z
_cell_length_a     7.2519(3)
_cell_length_b     12.8616(6)
_cell_length_c     9.7445(4)
_cell_angle_alpha     90
_cell_angle_beta     101.917(2)
_cell_angle_gamma     90
_cell_volume     889.29(7)
_cell_formula_units_Z     4
_cell_measurement_reflns_used     1859
_cell_measurement_theta_min     2.68
_cell_measurement_theta_max     28.29
_cell_measurement_temperature     296(2)
_exptl_crystal_description     prismatic
_exptl_crystal_colour     orange
_exptl_crystal_size_max     0.26
_exptl_crystal_size_mid     0.20
_exptl_crystal_size_min     0.16
_exptl_crystal_density_diffrn     1.309
_exptl_crystal_density_meas     ?
_exptl_crystal_density_method     'not measured'
_exptl_crystal_F_000     368
_exptl_absorpt_coefficient_mu     0.088
_exptl_absorpt_correction_type     multi-scan
_exptl_absorpt_process_details     '(SADABS; Bruker, 2005)'
_exptl_absorpt_correction_T_min     0.976
_exptl_absorpt_correction_T_max     0.988
_exptl_special_details
;
;
_diffrn_ambient_temperature     296(2)
_diffrn_radiation_type     'MoK\a'
_diffrn_radiation_wavelength     0.71073
_diffrn_radiation_source     'fine-focus sealed tube'
_diffrn_radiation_monochromator     graphite
_diffrn_measurement_device_type     'Bruker Kappa APEXII CCD'
_diffrn_measurement_method     \w
_diffrn_detector_area_resol_mean     7.4
_diffrn_reflns_number     10203
_diffrn_reflns_av_R_equivalents     0.0244
_diffrn_reflns_av_sigmaI/netI     0.0195
_diffrn_reflns_theta_min     2.66
_diffrn_reflns_theta_max     28.29
_diffrn_reflns_theta_full     28.29
_diffrn_measured_fraction_theta_max     0.998
_diffrn_measured_fraction_theta_full     0.998
_diffrn_reflns_limit_h_min     -5
_diffrn_reflns_limit_h_max     9
_diffrn_reflns_limit_k_min     -16
_diffrn_reflns_limit_k_max     17
_diffrn_reflns_limit_l_min     -12
_diffrn_reflns_limit_l_max     12
_diffrn_standards_number     0
_diffrn_standards_interval_count     ?
_diffrn_standards_interval_time     ?
_diffrn_standards_decay_%     ?
_refine_special_details
;
Refinement of <i>F</i>^2^ against ALL reflections. The weighted <i>R</i>-factor
<i>wR</i> and goodness of fit <i>S</i> are based on <i>F</i>^2^, conventional
<i>R</i>-factors <i>R</i> are based on <i>F</i>, with <i>F</i> set to zero for
negative <i>F</i>^2^. The threshold expression of <i>F</i>^2^ >
\s(<i>F</i>^2^) is used only for calculating <i>R</i>-factors(gt) <i>etc</i>.
and is not relevant to the choice of reflections for refinement.
<i>R</i>-factors based on <i>F</i>^2^ are statistically about twice as large
as those based on <i>F</i>, and <i>R</i>- factors based on ALL data will be
even larger.
;
_reflns_number_total     2212
_reflns_number_gt     1651
_reflns_threshold_expression     I>2\s(I)
_refine_ls_structure_factor_coef     Fsqd
_refine_ls_matrix_type     full
_refine_ls_R_factor_all     0.0534
_refine_ls_R_factor_gt     0.0374
_refine_ls_wR_factor_gt     0.0961
_refine_ls_wR_factor_ref     0.1065
_refine_ls_goodness_of_fit_ref     1.033
_refine_ls_restrained_S_all     1.033
_refine_ls_number_reflns     2212
_refine_ls_number_parameters     136
_refine_ls_number_restraints     0
_refine_ls_hydrogen_treatment     mixed
_refine_ls_weighting_scheme     calc
_refine_ls_weighting_details
          'calc w=1/[\s^2^(Fo^2^)+(0.0556P)^2^+0.079P] where P=(Fo^2^+2Fc^2^)/3'
_atom_sites_solution_hydrogens     geom
_atom_sites_solution_primary     direct
_atom_sites_solution_secondary     difmap
_refine_ls_shift/su_max     0.001
_refine_ls_shift/su_mean     0.000
_refine_diff_density_max     0.162
_refine_diff_density_min     -0.173
_refine_ls_extinction_method     none
_refine_ls_extinction_coef     ?
loop_
    _atom_type_symbol
    _atom_type_description
    _atom_type_scat_dispersion_real
    _atom_type_scat_dispersion_imag
    _atom_type_scat_source
    N N 0.0061 0.0033 'International Tables Vol C Tables 4.2.6.8 and 6.1.1.4'
    H H 0.0000 0.0000 'International Tables Vol C Tables 4.2.6.8 and 6.1.1.4'
    C C 0.0033 0.0016 'International Tables Vol C Tables 4.2.6.8 and 6.1.1.4'
_computing_data_collection     'APEX2 (Bruker, 2007)'
_computing_cell_refinement     'SAINT (Bruker, 2007)'
_computing_data_reduction     'SAINT (Bruker, 2007)'
_computing_structure_solution     'SHELXS97 (Sheldrick, 2008)'
_computing_structure_refinement     'SHELXL97 (Sheldrick, 2008)'
_computing_molecular_graphics
                  'ORTEP-3 for Windows (Farrugia, 1997) and PLATON (Spek, 2003)'
_computing_publication_material
                                'WinGX (Farrugia, 1999) and PLATON (Spek, 2003)'
loop_
    _atom_site_type_symbol
    _atom_site_label
    _atom_site_fract_x
    _atom_site_fract_y
    _atom_site_fract_z
    _atom_site_U_iso_or_equiv
    _atom_site_thermal_displace_type
    _atom_site_calc_flag
    _atom_site_refinement_flags
    _atom_site_occupancy
    N N1 0.11672(13) 0.58683(8) 0.33358(11) 0.0543(3) Uani . . 1.000
    N N2 0.27287(13) 0.37308(7) 0.38528(9) 0.0459(3) Uani . . 1.000
    N N3 0.38353(14) 0.21080(7) 0.32861(9) 0.0475(3) Uani . . 1.000
    N N4 0.44733(16) 0.11865(8) 0.38789(10) 0.0552(3) Uani . . 1.000
    N N5 0.37569(15) 0.22874(7) 0.54902(9) 0.0494(3) Uani . . 1.000
    C C1 0.0572(2) 0.53330(12) 0.20067(14) 0.0754(5) Uani . . 1.000
    C C2 0.0834(2) 0.68853(11) 0.35562(19) 0.0691(5) Uani . . 1.000
    C C3 0.1530(2) 0.71296(12) 0.49152(19) 0.0719(6) Uani . . 1.000
    C C4 0.23118(19) 0.62366(11) 0.55771(16) 0.0609(5) Uani . . 1.000
    C C5 0.20967(15) 0.54493(9) 0.45902(12) 0.0471(3) Uani . . 1.000
    C C6 0.27772(15) 0.44120(9) 0.48170(12) 0.0451(3) Uani . . 1.000
    C C7 0.34307(15) 0.27546(8) 0.42465(10) 0.0415(3) Uani . . 1.000
    C C8 0.43865(19) 0.13408(10) 0.51969(12) 0.0545(4) Uani . . 1.000
    H H1A -0.03220 0.57556 0.13837 0.1132 Uiso . . 1.000
    H H1B -0.00032 0.46826 0.21599 0.1132 Uiso . . 1.000
    H H1C 0.16470 0.52068 0.15976 0.1132 Uiso . . 1.000
    H H2 0.025(2) 0.7315(13) 0.2805(17) 0.0829 Uiso . . 1.000
    H H3 0.149(2) 0.7801(13) 0.5321(17) 0.0862 Uiso . . 1.000
    H H3N 0.3769(18) 0.2235(10) 0.2359(14) 0.0571 Uiso . . 1.000
    H H4 0.294(2) 0.6150(11) 0.6550(17) 0.0730 Uiso . . 1.000
    H H6 0.3326(17) 0.4259(9) 0.5798(14) 0.0541 Uiso . . 1.000
    H H8 0.4755(19) 0.0815(11) 0.5904(15) 0.0655 Uiso . . 1.000
loop_
    _atom_site_aniso_label
    _atom_site_aniso_U_11
    _atom_site_aniso_U_22
    _atom_site_aniso_U_33
    _atom_site_aniso_U_12
    _atom_site_aniso_U_13
    _atom_site_aniso_U_23
    N1 0.0532(5) 0.0502(6) 0.0587(6) 0.0034(4) 0.0099(4) 0.0071(5)
    N2 0.0558(5) 0.0467(5) 0.0355(5) 0.0026(4) 0.0102(4) 0.0039(4)
    N3 0.0696(6) 0.0446(5) 0.0290(4) -0.0016(4) 0.0116(4) -0.0003(4)
    N4 0.0813(7) 0.0435(6) 0.0415(5) 0.0025(5) 0.0143(5) -0.0004(4)
    N5 0.0708(6) 0.0486(5) 0.0302(4) 0.0041(4) 0.0137(4) 0.0046(4)
    C1 0.0920(10) 0.0713(10) 0.0546(8) 0.0084(8) -0.0044(7) 0.0100(7)
    C2 0.0635(8) 0.0525(8) 0.0924(11) 0.0090(6) 0.0187(7) 0.0113(7)
    C3 0.0720(9) 0.0503(8) 0.0983(12) 0.0023(7) 0.0292(8) -0.0106(8)
    C4 0.0618(8) 0.0581(8) 0.0653(8) -0.0038(6) 0.0189(6) -0.0101(6)
    C5 0.0455(5) 0.0481(6) 0.0494(6) -0.0023(5) 0.0135(4) 0.0009(5)
    C6 0.0499(6) 0.0485(6) 0.0373(5) -0.0020(5) 0.0102(4) 0.0035(5)
    C7 0.0515(6) 0.0444(6) 0.0288(5) -0.0021(4) 0.0090(4) 0.0009(4)
    C8 0.0782(8) 0.0466(7) 0.0388(6) 0.0043(6) 0.0120(5) 0.0068(5)
_geom_special_details
;
Bond distances, angles <i>etc</i>. have been calculated using the rounded
fractional coordinates. All su's are estimated from the variances of the
(full) variance-covariance matrix. The cell e.s.d.'s are taken into account in
the estimation of distances, angles and torsion angles
;
loop_
    _geom_bond_atom_site_label_1
    _geom_bond_atom_site_label_2
    _geom_bond_site_symmetry_1
    _geom_bond_site_symmetry_2
    _geom_bond_distance
    _geom_bond_publ_flag
    N1 C1 . . 1.4515(17) no
    N1 C2 . . 1.3553(18) no
    N1 C5 . . 1.3779(15) no
    N2 C6 . . 1.2798(14) no
    N2 C7 . . 1.3792(14) no
    N3 N4 . . 1.3572(14) no
    N3 C7 . . 1.3293(14) no
    N4 C8 . . 1.3139(15) no
    N5 C7 . . 1.3294(13) no
    N5 C8 . . 1.3514(16) no
    N3 H3N . . 0.910(13) no
    C2 C3 . . 1.353(3) no
    C3 C4 . . 1.380(2) no
    C4 C5 . . 1.3830(19) no
    C5 C6 . . 1.4238(16) no
    C1 H1A . . 0.9600 no
    C1 H1B . . 0.9600 no
    C1 H1C . . 0.9600 no
    C2 H2 . . 0.945(16) no
    C3 H3 . . 0.953(17) no
    C4 H4 . . 0.970(16) no
    C6 H6 . . 0.977(13) no
    C8 H8 . . 0.963(14) no
loop_
    _geom_contact_atom_site_label_1
    _geom_contact_atom_site_label_2
    _geom_contact_distance
    _geom_contact_site_symmetry_1
    _geom_contact_site_symmetry_2
    _geom_contact_publ_flag
    N1 N2 2.9763(14) . . no
    N2 N1 2.9763(14) . . no
    N2 C1 2.9609(17) . . no
    N3 N5 2.8225(12) . 4_554 no
    N3 N5 2.1725(12) . . no
    N4 C8 3.4283(17) . 3_656 no
    N4 N5 2.2532(14) . . no
    N5 N3 2.8225(12) . 4_555 no
    N5 N4 2.2532(14) . . no
    N2 H1B 2.6100 . . no
    N2 H1C 2.8900 . . no
    N3 H2 2.946(15) . 2_545 no
    N4 H8 2.634(14) . 3_656 no
    N5 H6 2.580(12) . . no
    N5 H3N 1.920(13) . 4_555 no
    C1 N2 2.9609(17) . . no
    C3 C7 3.5793(19) . 3_666 no
    C3 C8 3.576(2) . 3_666 no
    C4 C7 3.3206(18) . 3_666 no
    C5 C5 3.4963(16) . 3_566 no
    C6 C6 3.5119(16) . 3_666 no
    C7 C3 3.5793(19) . 3_666 no
    C7 C4 3.3206(18) . 3_666 no
    C8 C3 3.576(2) . 3_666 no
    C8 N4 3.4283(17) . 3_656 no
    C1 H3 3.058(16) . 4_564 no
    C6 H1B 2.9600 . . no
    C7 H2 3.039(16) . 2_545 no
    C7 H3N 2.992(13) . 4_555 no
    C8 H8 3.083(14) . 3_656 no
    C8 H3N 2.896(13) . 4_555 no
    H1A H2 2.4200 . . no
    H1B N2 2.6100 . . no
    H1B C6 2.9600 . . no
    H1C N2 2.8900 . . no
    H2 H1A 2.4200 . . no
    H2 N3 2.946(15) . 2_555 no
    H2 C7 3.039(16) . 2_555 no
    H3 C1 3.058(16) . 4_565 no
    H3N N5 1.920(13) . 4_554 no
    H3N C7 2.992(13) . 4_554 no
    H3N C8 2.896(13) . 4_554 no
    H3N H6 2.431(18) . 4_554 no
    H4 H6 2.572(19) . . no
    H6 N5 2.580(12) . . no
    H6 H4 2.572(19) . . no
    H6 H3N 2.431(18) . 4_555 no
    H8 N4 2.634(14) . 3_656 no
    H8 C8 3.083(14) . 3_656 no
loop_
    _geom_angle_atom_site_label_1
    _geom_angle_atom_site_label_2
    _geom_angle_atom_site_label_3
    _geom_angle_site_symmetry_1
    _geom_angle_site_symmetry_2
    _geom_angle_site_symmetry_3
    _geom_angle
    _geom_angle_publ_flag
    C1 N1 C2 . . . 124.70(12) no
    C1 N1 C5 . . . 127.37(11) no
    C2 N1 C5 . . . 107.91(11) no
    C6 N2 C7 . . . 117.80(9) no
    N4 N3 C7 . . . 110.62(8) no
    N3 N4 C8 . . . 101.73(10) no
    C7 N5 C8 . . . 102.63(9) no
    N4 N3 H3N . . . 121.5(8) no
    C7 N3 H3N . . . 127.8(8) no
    N1 C2 C3 . . . 109.66(14) no
    C2 C3 C4 . . . 107.35(14) no
    C3 C4 C5 . . . 107.93(13) no
    N1 C5 C4 . . . 107.15(11) no
    C4 C5 C6 . . . 126.33(11) no
    N1 C5 C6 . . . 126.48(10) no
    N2 C6 C5 . . . 124.85(11) no
    N2 C7 N3 . . . 119.75(9) no
    N2 C7 N5 . . . 130.62(9) no
    N3 C7 N5 . . . 109.60(9) no
    N4 C8 N5 . . . 115.42(11) no
    N1 C1 H1A . . . 109.00 no
    N1 C1 H1B . . . 109.00 no
    N1 C1 H1C . . . 109.00 no
    H1A C1 H1B . . . 109.00 no
    H1A C1 H1C . . . 109.00 no
    H1B C1 H1C . . . 109.00 no
    N1 C2 H2 . . . 120.5(10) no
    C3 C2 H2 . . . 129.7(10) no
    C2 C3 H3 . . . 125.4(10) no
    C4 C3 H3 . . . 127.2(10) no
    C3 C4 H4 . . . 128.1(9) no
    C5 C4 H4 . . . 124.0(9) no
    N2 C6 H6 . . . 121.6(7) no
    C5 C6 H6 . . . 113.5(7) no
    N4 C8 H8 . . . 122.1(9) no
    N5 C8 H8 . . . 122.5(9) no
loop_
    _geom_torsion_atom_site_label_1
    _geom_torsion_atom_site_label_2
    _geom_torsion_atom_site_label_3
    _geom_torsion_atom_site_label_4
    _geom_torsion_site_symmetry_1
    _geom_torsion_site_symmetry_2
    _geom_torsion_site_symmetry_3
    _geom_torsion_site_symmetry_4
    _geom_torsion
    _geom_torsion_publ_flag
    C1 N1 C5 C4 . . . . -177.86(12) no
    C1 N1 C2 C3 . . . . 178.37(12) no
    C5 N1 C2 C3 . . . . 0.21(16) no
    C2 N1 C5 C6 . . . . -177.44(12) no
    C2 N1 C5 C4 . . . . 0.23(14) no
    C1 N1 C5 C6 . . . . 4.47(19) no
    C6 N2 C7 N5 . . . . 18.65(18) no
    C6 N2 C7 N3 . . . . -163.70(11) no
    C7 N2 C6 C5 . . . . -179.40(11) no
    N4 N3 C7 N5 . . . . -0.82(14) no
    N4 N3 C7 N2 . . . . -178.93(10) no
    C7 N3 N4 C8 . . . . 0.72(13) no
    N3 N4 C8 N5 . . . . -0.41(15) no
    C8 N5 C7 N3 . . . . 0.52(13) no
    C8 N5 C7 N2 . . . . 178.36(12) no
    C7 N5 C8 N4 . . . . -0.06(15) no
    N1 C2 C3 C4 . . . . -0.57(17) no
    C2 C3 C4 C5 . . . . 0.70(17) no
    C3 C4 C5 C6 . . . . 177.10(12) no
    C3 C4 C5 N1 . . . . -0.57(15) no
    C4 C5 C6 N2 . . . . -172.36(12) no
    N1 C5 C6 N2 . . . . 4.88(19) no
loop_
    _geom_hbond_atom_site_label_D
    _geom_hbond_atom_site_label_H
    _geom_hbond_atom_site_label_A
    _geom_hbond_site_symmetry_A
    _geom_hbond_distance_DH
    _geom_hbond_distance_HA
    _geom_hbond_distance_DA
    _geom_hbond_angle_DHA
    _geom_hbond_publ_flag
    N3 H3n N5 4_554 0.910(13) 1.920(13) 2.8225(12) 171.3(12) yes
    C1 H1B N2 . 0.9600 2.6100 2.9609(17) 102.00 no
