# Supplementary material for: N-[(Z)-(1-Methyl-1H-pyrrol-2-yl)methyl­idene]-1H-1,2,4-triazol-5-amine
Source: Acta Crystallogr Sect E Struct Rep Online. 2008 Dec 10;65(Pt 1):o58. doi: 10.1107/S160053680804097X (PMC2967972; doi:10.1107/S160053680804097X)
Supplement: Supplementary file 2 [file e-65-00o58-Isup2.hkl]

#
# h,k,l, Fc-squared, Fo-squared, sigma(Fo-squared) and status flag
#
data_I
_shelx_title ' HL14_0m in P2(1)/c'
_shelx_refln_list_code          4
_shelx_F_calc_maximum      105.01
_exptl_crystal_F_000       368.00
_reflns_d_resolution_high  0.7499
 
loop_
 _symmetry_equiv_pos_as_xyz
 'x, y, z'
 '-x, y+1/2, -z+1/2'
 '-x, -y, -z'
 'x, -y-1/2, z-1/2'
 
_cell_length_a     7.2519
_cell_length_b    12.8616
_cell_length_c     9.7445
_cell_angle_alpha  90.000
_cell_angle_beta  101.917
_cell_angle_gamma  90.000
 
_shelx_F_squared_multiplier     1.000
 
loop_
 _refln_index_h
 _refln_index_k
 _refln_index_l
 _refln_F_squared_calc
 _refln_F_squared_meas
 _refln_F_squared_sigma
 _refln_observed_status
   2   0   0      488.07      540.16     10.12 o
   3   0   0       48.37       38.41      0.86 o
   4   0   0      166.82      163.12      3.09 o
   5   0   0        0.46        0.50      0.26 o
   6   0   0       97.29      100.48      2.08 o
   7   0   0        1.60        1.38      0.31 o
   8   0   0        4.71        4.07      0.64 o
   9   0   0        0.43        0.35      0.60 o
   1   1   0      845.57      821.91      7.12 o
   3   1   0      203.71      196.91      2.31 o
   4   1   0        0.69        0.17      0.51 o
   5   1   0        0.86        0.97      0.13 o
   6   1   0        4.23        3.36      0.32 o
   7   1   0        0.06       -0.06      0.30 o
   8   1   0        3.19        3.21      0.63 o
   9   1   0        2.47        2.38      0.75 o
   0   2   0     1183.94     1145.85     11.65 o
   1   2   0     2176.09     2001.36     15.06 o
   2   2   0       50.79       52.67      0.59 o
   3   2   0      337.39      348.55      4.00 o
   4   2   0     1048.02     1009.54     11.99 o
   5   2   0       42.17       41.29      0.82 o
   6   2   0       23.56       25.49      0.69 o
   7   2   0        7.84        7.62      0.53 o
   8   2   0        4.42        4.08      0.61 o
   9   2   0        0.62        1.70      0.83 o
   1   3   0      629.33      623.48      4.52 o
   2   3   0       29.42       29.91      0.36 o
   3   3   0      218.36      221.33      3.06 o
   4   3   0       12.15       12.14      0.35 o
   5   3   0      246.62      237.27      3.50 o
   6   3   0      256.04      253.35      4.05 o
   7   3   0       15.86       15.20      0.78 o
   8   3   0       37.57       38.96      2.08 o
   9   3   0        0.77        2.90      0.99 o
   0   4   0       66.80       68.99      0.92 o
   1   4   0      325.82      317.71      2.40 o
   2   4   0        4.62        6.30      0.20 o
   3   4   0      485.89      479.05      4.35 o
   4   4   0      545.23      562.75      5.90 o
   5   4   0       85.83       76.68      1.51 o
   6   4   0       90.74       93.49      1.93 o
   7   4   0       48.24       45.46      2.40 o
   8   4   0        0.19        0.10      0.98 o
   9   4   0        1.36        2.89      1.13 o
   1   5   0        0.15        0.42      0.14 o
   2   5   0      816.41      878.90      9.93 o
   3   5   0       28.51       23.05      0.41 o
   4   5   0      165.95      168.78      2.23 o
   5   5   0       82.42       81.66      1.46 o
   6   5   0       19.54       18.36      1.67 o
   7   5   0        7.13        8.16      1.36 o
   8   5   0        0.13        0.17      1.12 o
   9   5   0        1.40        1.08      1.17 o
   0   6   0     1137.61     1262.75     23.36 o
   1   6   0       98.86      113.46      1.27 o
   2   6   0       91.66       92.49      1.08 o
   3   6   0       12.23       12.86      0.36 o
   4   6   0       89.92       92.21      1.19 o
   5   6   0        2.36        1.31      0.41 o
   6   6   0        4.01        3.41      0.63 o
   7   6   0        1.31        2.53      1.21 o
   8   6   0        6.91        8.40      1.50 o
   1   7   0      250.61      263.23      2.79 o
   2   7   0       62.86       68.51      0.92 o
   3   7   0      174.18      174.87      2.17 o
   4   7   0        0.48        0.30      0.29 o
   5   7   0       26.28       24.96      0.88 o
   6   7   0       12.86       13.24      0.70 o
   7   7   0        6.59        6.39      0.51 o
   8   7   0        2.92        3.52      0.72 o
   0   8   0       88.44       81.92      1.76 o
   1   8   0      540.57      565.37      7.87 o
   2   8   0        1.42        2.23      0.30 o
   3   8   0        0.29        0.21      0.24 o
   4   8   0       42.23       41.28      1.06 o
   5   8   0       17.01       18.25      0.85 o
   6   8   0        0.48        0.71      0.47 o
   7   8   0        3.29        4.08      0.80 o
   8   8   0        0.13       -0.67      0.67 o
   1   9   0       49.93       57.37      1.05 o
   2   9   0        9.07        9.20      0.44 o
   3   9   0      105.01      101.47      1.87 o
   4   9   0        0.12        0.37      0.47 o
   5   9   0        0.06        0.29      0.50 o
   6   9   0       60.05       58.46      1.54 o
   7   9   0        2.37        1.50      0.80 o
   8   9   0        0.05       -0.45      1.31 o
   0  10   0       10.64        8.85      0.72 o
   1  10   0        6.39        6.04      0.47 o
   2  10   0       39.23       34.95      0.87 o
   3  10   0        4.36        4.24      0.59 o
   4  10   0       93.63       83.63      1.74 o
   5  10   0        5.02        5.43      0.67 o
   6  10   0        0.30        0.16      0.77 o
   7  10   0        0.39       -0.44      0.55 o
   1  11   0        2.32        2.76      0.45 o
   2  11   0      110.72       97.81      1.60 o
   3  11   0       27.11       24.15      1.00 o
   4  11   0        6.34        8.08      0.69 o
   5  11   0        0.06        0.46      0.59 o
   6  11   0        0.06        0.06      0.90 o
   7  11   0        0.00       -0.33      0.61 o
   0  12   0      494.47      494.39      8.02 o
   1  12   0       54.49       47.71      1.13 o
   2  12   0       27.67       21.65      0.98 o
   3  12   0        0.30        0.30      0.51 o
   4  12   0        9.94       10.53      0.91 o
   5  12   0       12.78       12.83      0.97 o
   6  12   0        3.06        2.44      0.74 o
   1  13   0       47.12       44.15      1.13 o
   2  13   0       64.24       66.14      1.70 o
   3  13   0       17.11       16.32      0.92 o
   4  13   0       13.52       13.78      1.04 o
   5  13   0        4.51        4.70      1.25 o
   6  13   0        4.47        5.27      0.89 o
   0  14   0       21.56       22.46      1.25 o
   1  14   0       18.90       18.80      1.24 o
   2  14   0        3.86        5.34      1.12 o
   3  14   0        2.93        2.50      0.66 o
   4  14   0       12.75       10.97      1.08 o
   5  14   0        0.00       -0.29      1.35 o
   1  15   0        0.80        1.62      0.67 o
   2  15   0        6.61        5.11      0.77 o
   3  15   0        0.00        0.27      0.65 o
   4  15   0        0.59        0.40      0.80 o
   0  16   0        0.84        1.41      1.30 o
   1  16   0        1.81        3.00      1.05 o
   2  16   0        0.60        0.44      0.69 o
   3  16   0        0.67        0.71      0.84 o
   1  17   0        0.07        0.04      1.01 o
  -8   1   1        3.84        3.33      0.58 o
  -7   1   1        0.79        0.70      0.44 o
  -6   1   1        0.57        0.89      0.17 o
  -5   1   1       42.96       41.69      0.58 o
  -4   1   1        3.95        3.00      0.18 o
  -3   1   1       46.95       48.13      0.56 o
  -1   1   1       42.51       43.72      0.45 o
   0   1   1     2283.09     2004.55     22.12 o
   1   1   1     3695.95     3487.28     25.65 o
   2   1   1      991.75     1004.04      8.46 o
   3   1   1       53.75       45.74      0.56 o
   4   1   1      484.76      504.56      5.22 o
   5   1   1       10.15        9.56      0.44 o
   6   1   1       21.07       19.35      0.43 o
   7   1   1        6.11        5.08      0.33 o
   8   1   1        2.93        2.90      0.33 o
   9   1   1        0.04       -0.21      0.45 o
  -9   2   1        0.93        1.51      0.84 o
  -8   2   1       23.24       24.84      1.64 o
  -7   2   1        2.83        3.25      0.56 o
  -6   2   1        1.85        1.89      0.32 o
  -5   2   1        8.33        7.67      0.36 o
  -4   2   1     2045.19     1979.59     18.65 o
  -3   2   1      495.68      460.30      4.81 o
  -2   2   1     2121.08     2134.87     16.86 o
  -1   2   1     2150.30     2003.19     18.24 o
   0   2   1     1218.47     1139.80      7.55 o
   1   2   1      109.53      115.52      0.88 o
   2   2   1      598.74      609.80      4.65 o
   3   2   1     1574.56     1556.84     14.65 o
   4   2   1       58.29       60.88      0.82 o
   5   2   1       22.39       20.58      0.59 o
   6   2   1       20.08       19.84      0.76 o
   7   2   1        1.27        1.25      0.47 o
   8   2   1       14.50       14.31      0.87 o
   9   2   1        2.22        2.69      0.61 o
  -9   3   1        0.02        2.56      1.00 o
  -8   3   1        1.82        1.70      0.97 o
  -7   3   1        0.00        1.11      1.16 o
  -6   3   1       28.42       25.41      1.15 o
  -5   3   1       53.58       54.51      1.04 o
  -4   3   1       63.99       65.27      0.88 o
  -3   3   1      103.86      100.94      1.22 o
  -2   3   1      651.60      638.42      5.09 o
  -1   3   1     2341.82     2174.41     15.52 o
   0   3   1        0.67        0.48      0.13 o
   1   3   1     1568.49     1584.84     10.46 o
   2   3   1       62.42       61.33      0.55 o
   3   3   1       15.69       13.26      0.56 o
   4   3   1       65.79       60.64      0.81 o
   5   3   1       79.68       78.67      1.05 o
   6   3   1        8.36        7.14      0.57 o
   7   3   1        2.26        0.83      0.57 o
   8   3   1        0.68        0.04      0.58 o
   9   3   1        0.30        0.95      0.66 o
  -9   4   1        1.59        1.48      1.14 o
  -8   4   1       19.47       15.07      1.56 o
  -7   4   1        6.76        6.62      1.16 o
  -6   4   1       27.58       25.71      1.25 o
  -5   4   1       13.00       13.40      0.49 o
  -4   4   1       41.83       41.93      1.48 o
  -3   4   1      235.03      238.86      2.13 o
  -2   4   1       35.09       38.79      0.58 o
  -1   4   1        2.04        2.32      0.17 o
   0   4   1       41.58       43.86      0.53 o
   1   4   1      792.95      728.79      5.30 o
   2   4   1       89.03       87.46      0.86 o
   3   4   1        7.82        7.37      0.25 o
   4   4   1       40.58       42.68      0.75 o
   5   4   1        2.62        1.87      0.31 o
   6   4   1        1.38        0.84      0.49 o
   7   4   1        2.26        1.17      0.61 o
   8   4   1       16.71       18.69      1.14 o
   9   4   1        3.31        4.03      1.17 o
  -9   5   1        4.04        4.83      1.33 o
  -8   5   1        2.02        4.59      1.31 o
  -7   5   1       13.98       13.68      1.53 o
  -6   5   1        3.68        3.30      0.37 o
  -5   5   1       39.87       37.29      0.78 o
  -4   5   1       20.95       21.31      0.47 o
  -3   5   1      220.81      222.05      2.03 o
  -2   5   1      263.93      304.02      2.87 o
  -1   5   1        4.13        5.85      0.23 o
   0   5   1        8.96        9.66      0.29 o
   1   5   1       30.46       34.29      0.52 o
   2   5   1      537.88      541.28      4.94 o
   3   5   1       93.18       93.70      0.94 o
   4   5   1        1.01        1.89      0.22 o
   5   5   1       19.54       19.07      0.76 o
   6   5   1       36.34       35.54      0.82 o
   7   5   1       10.97       10.10      0.91 o
   8   5   1       25.25       26.73      2.07 o
  -8   6   1        2.89        1.74      1.24 o
  -7   6   1       14.89       13.22      1.56 o
  -6   6   1        0.14       -0.33      0.33 o
  -5   6   1       63.91       65.48      1.07 o
  -4   6   1        1.18        1.40      0.25 o
  -3   6   1       18.09       17.50      0.41 o
  -2   6   1       41.13       45.25      0.68 o
  -1   6   1      332.78      369.04      4.05 o
   0   6   1      749.54      797.33      6.77 o
   1   6   1       40.83       34.97      0.59 o
   2   6   1      365.65      387.07      3.63 o
   3   6   1       52.65       52.17      0.71 o
   4   6   1        0.34        0.51      0.23 o
   5   6   1       67.75       68.71      1.15 o
   6   6   1       94.66       91.49      1.56 o
   7   6   1        0.41        0.15      0.52 o
   8   6   1        0.14       -0.40      0.55 o
  -8   7   1        0.08        0.12      0.62 o
  -7   7   1        6.11        6.10      0.53 o
  -6   7   1       27.77       26.76      0.92 o
  -5   7   1       15.52       14.36      0.65 o
  -4   7   1       12.29       14.42      0.44 o
  -3   7   1      194.62      208.27      2.14 o
  -2   7   1       74.61       80.50      1.23 o
  -1   7   1        3.06        2.08      0.27 o
   0   7   1      307.72      307.18      3.19 o
   1   7   1       34.61       33.29      0.98 o
   2   7   1      226.20      239.85      2.41 o
   3   7   1       21.04       20.45      0.51 o
   4   7   1        2.85        2.92      0.37 o
   5   7   1       41.38       40.66      1.30 o
   6   7   1        0.00       -0.40      0.40 o
   7   7   1        6.72        6.88      0.52 o
   8   7   1       18.48       21.09      3.47 o
  -8   8   1       22.02       22.06      2.69 o
  -7   8   1        0.88        0.95      0.48 o
  -6   8   1       15.04       15.64      0.82 o
  -5   8   1       10.89       10.32      0.68 o
  -4   8   1       38.29       34.81      0.98 o
  -3   8   1       32.33       28.79      0.76 o
  -2   8   1       21.54       21.58      0.59 o
  -1   8   1       20.72       23.75      0.95 o
   0   8   1       43.62       50.48      0.94 o
   1   8   1      109.10      100.33      1.35 o
   2   8   1        1.87        1.74      0.29 o
   3   8   1      170.00      160.45      1.78 o
   4   8   1       27.47       26.80      0.88 o
   5   8   1        3.01        4.05      0.55 o
   6   8   1        0.08       -0.11      0.45 o
   7   8   1       26.00       26.44      1.00 o
   8   8   1        0.56       -0.07      2.36 o
  -8   9   1        0.14        0.38      0.78 o
  -7   9   1        0.01       -0.10      0.52 o
  -6   9   1       27.75       26.65      1.09 o
  -5   9   1        0.05        0.09      0.51 o
  -4   9   1       18.09       16.05      0.74 o
  -3   9   1       13.10       14.33      0.61 o
  -2   9   1       48.87       47.26      1.02 o
  -1   9   1      171.16      175.75      2.26 o
   0   9   1       72.80       71.43      1.20 o
   1   9   1       78.83       71.96      1.21 o
   2   9   1       14.58       15.59      0.55 o
   3   9   1       31.26       32.12      1.03 o
   4   9   1        7.08        5.87      0.55 o
   5   9   1       45.06       43.79      1.33 o
   6   9   1        2.88        0.93      0.56 o
   7   9   1        0.17       -0.50      0.50 o
  -7  10   1        0.03       -0.38      0.62 o
  -6  10   1        4.22        3.69      0.65 o
  -5  10   1       39.36       36.92      1.31 o
  -4  10   1      101.62       98.03      1.96 o
  -3  10   1        2.38        2.66      0.53 o
  -2  10   1        0.46       -0.17      0.35 o
  -1  10   1        7.50        5.91      0.46 o
   0  10   1       17.71       16.32      0.61 o
   1  10   1      128.00      129.02      1.86 o
   2  10   1      174.90      179.17      2.37 o
   3  10   1       15.56       13.77      0.74 o
   4  10   1      118.76      114.22      2.66 o
   5  10   1        1.99        3.43      0.98 o
   6  10   1        0.11       -0.53      0.53 o
   7  10   1        0.27        0.18      0.59 o
  -7  11   1        4.19        3.74      0.71 o
  -6  11   1        0.51        0.40      0.60 o
  -5  11   1        0.03        0.03      0.59 o
  -4  11   1       39.09       34.29      1.16 o
  -3  11   1       28.09       24.98      1.02 o
  -2  11   1      101.82      103.44      1.67 o
  -1  11   1        8.48        7.41      0.66 o
   0  11   1        1.61        0.98      0.42 o
   1  11   1       24.44       25.04      0.82 o
   2  11   1      355.75      333.81      4.39 o
   3  11   1       22.40       22.30      0.97 o
   4  11   1       54.46       52.16      1.41 o
   5  11   1        0.63        0.93      1.02 o
   6  11   1        8.62        9.14      0.92 o
   7  11   1        0.26        0.07      0.63 o
  -6  12   1        9.50        7.82      0.89 o
  -5  12   1        0.08        0.21      0.83 o
  -4  12   1       11.96       12.06      0.82 o
  -3  12   1        3.07        2.58      0.58 o
  -2  12   1        6.50        5.33      0.65 o
  -1  12   1       11.14       10.11      0.61 o
   0  12   1       50.78       39.96      1.10 o
   1  12   1        3.19        3.69      0.50 o
   2  12   1        1.40        1.38      0.57 o
   3  12   1       14.52       14.04      0.86 o
   4  12   1       34.68       34.38      1.39 o
   5  12   1        5.57        5.75      0.84 o
   6  12   1        1.96        1.76      0.70 o
  -6  13   1        6.20        6.33      0.91 o
  -5  13   1        0.10       -0.21      0.68 o
  -4  13   1        0.18       -0.26      0.69 o
  -3  13   1        1.34        1.00      0.58 o
  -2  13   1       58.65       62.59      1.65 o
  -1  13   1        9.69       10.97      0.88 o
   0  13   1        6.57        5.42      0.57 o
   1  13   1        1.00        1.37      0.57 o
   2  13   1        1.34        0.49      0.59 o
   3  13   1        3.19        1.73      0.62 o
   4  13   1       16.05       18.51      1.13 o
   5  13   1        9.59       11.16      1.00 o
  -5  14   1        4.72        3.72      0.90 o
  -4  14   1       25.72       29.77      1.50 o
  -3  14   1        8.09       10.11      0.86 o
  -2  14   1        9.14       10.61      1.13 o
  -1  14   1        6.38        3.62      0.69 o
   0  14   1        0.08       -0.33      0.46 o
   1  14   1       12.66       12.30      0.95 o
   2  14   1        4.36        5.02      0.74 o
   3  14   1        2.45        3.17      1.01 o
   4  14   1        3.78        2.75      0.84 o
   5  14   1        0.28       -0.32      0.75 o
  -4  15   1        0.26        1.52      0.82 o
  -3  15   1       10.61       14.25      1.23 o
  -2  15   1       14.31       17.67      1.05 o
  -1  15   1        9.27        9.47      0.88 o
   0  15   1        1.82        1.78      0.91 o
   1  15   1        1.01        0.98      0.76 o
   2  15   1        4.41        4.73      0.76 o
   3  15   1        0.58       -0.30      0.74 o
   4  15   1        1.31        2.80      1.01 o
  -3  16   1        5.79        5.41      1.02 o
  -2  16   1        0.00        0.00      0.70 o
  -1  16   1        0.00       -0.18      0.86 o
   0  16   1        1.62        1.22      0.93 o
   1  16   1        0.05       -0.12      0.78 o
   2  16   1        0.13        0.48      0.69 o
   3  16   1        0.12        0.25      0.96 o
  -1  17   1        0.18       -0.43      0.93 o
   0  17   1        0.33       -0.65      0.91 o
  -8   0   2        0.50       -0.25      0.42 o
  -7   0   2       12.83       12.93      0.70 o
  -6   0   2       89.80       88.17      2.09 o
  -5   0   2       32.08       39.83      0.84 o
  -4   0   2        7.78        8.21      0.36 o
  -3   0   2      973.20      857.53     10.74 o
  -2   0   2     2311.40     2262.42     25.05 o
  -1   0   2    11027.50     9754.94    120.75 o
   0   0   2     5538.70     5029.62     46.71 o
   1   0   2       60.87       55.60      0.62 o
   2   0   2     2035.67     2000.10     24.62 o
   3   0   2       17.27       18.72      0.41 o
   4   0   2      152.00      162.88      2.45 o
   5   0   2       38.54       39.25      0.76 o
   6   0   2       29.68       29.82      0.80 o
   7   0   2        2.45        1.56      0.36 o
   8   0   2        2.33        3.26      0.69 o
   9   0   2        0.13       -0.32      0.74 o
  -9   1   2        0.20        0.88      0.74 o
  -8   1   2        0.34        0.33      0.76 o
  -7   1   2        2.43        2.48      0.39 o
  -6   1   2        3.99        3.65      0.27 o
  -5   1   2       54.16       48.17      0.77 o
  -4   1   2      594.76      596.66      6.18 o
  -3   1   2      969.19      992.32      8.78 o
  -2   1   2     2878.96     2890.01     22.65 o
  -1   1   2     1505.03     1472.39     10.54 o
   0   1   2      950.11      920.88      5.90 o
   1   1   2     1947.38     1870.36     11.51 o
   2   1   2       48.60       56.23      0.56 o
   3   1   2        1.37        1.83      0.14 o
   4   1   2        0.22       -0.07      0.13 o
   5   1   2        0.42        0.62      0.17 o
   6   1   2       12.00       11.85      0.36 o
   7   1   2        0.51        0.81      0.24 o
   8   1   2        1.17        1.94      0.31 o
   9   1   2        0.29        0.08      0.53 o
  -9   2   2        0.00        0.68      0.91 o
  -8   2   2        3.26        2.81      0.95 o
  -7   2   2        0.77        0.85      0.53 o
  -6   2   2        9.13        8.37      0.59 o
  -5   2   2        0.00       -0.17      0.17 o
  -4   2   2      846.99      878.07      9.04 o
  -3   2   2      173.79      168.78      1.73 o
  -2   2   2      596.00      561.15      4.49 o
  -1   2   2        9.22        9.35      0.25 o
   0   2   2      462.13      479.23      3.25 o
   1   2   2      477.42      427.32      3.02 o
   2   2   2       68.34       78.14      0.72 o
   3   2   2      152.86      156.26      1.43 o
   4   2   2       21.42       24.69      0.47 o
   5   2   2        6.60        7.27      0.31 o
   6   2   2       41.22       40.17      0.67 o
   7   2   2        0.36       -0.03      0.42 o
   8   2   2        0.01        0.11      0.36 o
  -9   3   2        4.22        4.93      1.21 o
  -8   3   2       17.09       17.47      1.62 o
  -7   3   2        4.52        2.54      0.99 o
  -6   3   2      341.71      319.50      4.26 o
  -5   3   2        2.41        2.77      0.25 o
  -4   3   2      428.38      424.14      7.03 o
  -3   3   2      236.03      238.78      2.26 o
  -2   3   2      136.88      139.07      1.34 o
  -1   3   2       48.88       27.36      0.34 o
   0   3   2      200.77      240.01      1.71 o
   1   3   2      235.81      233.32      1.88 o
   2   3   2      131.81      136.06      1.17 o
   3   3   2       73.82       72.05      0.73 o
   4   3   2      171.21      174.17      1.62 o
   5   3   2       14.69       15.59      0.44 o
   6   3   2       18.46       18.35      0.56 o
   7   3   2        8.80        7.76      0.50 o
   8   3   2       22.34       22.60      0.72 o
  -9   4   2        0.00        1.36      1.13 o
  -8   4   2       17.26       13.62      1.46 o
  -7   4   2        6.05        4.34      1.11 o
  -6   4   2        3.80        3.02      0.45 o
  -5   4   2       28.14       27.98      0.60 o
  -4   4   2      153.01      150.09      1.81 o
  -3   4   2       91.12       93.46      0.97 o
  -2   4   2      123.38      140.30      1.70 o
  -1   4   2      235.68      243.77      1.99 o
   0   4   2       35.92       29.81      0.53 o
   1   4   2        2.99        3.67      0.22 o
   2   4   2      253.88      261.78      2.35 o
   3   4   2       40.70       41.79      0.57 o
   4   4   2      144.41      144.58      1.50 o
   5   4   2       54.30       50.50      0.73 o
   6   4   2      125.77      124.07      1.66 o
   7   4   2        0.04       -0.44      0.47 o
   8   4   2        1.57        0.93      0.70 o
  -9   5   2        0.88        0.37      1.22 o
  -8   5   2        0.01        0.21      1.09 o
  -7   5   2       17.47       19.29      1.02 o
  -6   5   2        5.77        6.19      0.40 o
  -5   5   2        5.80        5.60      0.30 o
  -4   5   2       89.51       97.72      1.35 o
  -3   5   2       43.27       44.22      0.61 o
  -2   5   2       49.29       46.80      0.59 o
  -1   5   2      304.18      298.37      2.67 o
   0   5   2      333.64      368.81      3.95 o
   1   5   2        2.47        2.48      0.20 o
   2   5   2      260.37      292.38      2.81 o
   3   5   2       95.15      102.90      1.05 o
   4   5   2      391.50      402.32      3.96 o
   5   5   2        0.39        0.55      0.25 o
   6   5   2        7.03        7.37      0.39 o
   7   5   2        0.46       -0.10      0.27 o
   8   5   2        4.84        5.73      0.48 o
  -9   6   2        3.96        5.08      1.50 o
  -8   6   2        0.09        0.88      0.71 o
  -7   6   2        1.64        1.66      0.40 o
  -6   6   2       17.47       18.83      0.74 o
  -5   6   2       14.28       15.66      0.56 o
  -4   6   2        2.64        2.65      0.25 o
  -3   6   2       23.92       26.73      0.57 o
  -2   6   2      149.13      143.27      1.45 o
  -1   6   2      132.04      124.78      1.38 o
   0   6   2      164.51      166.44      1.75 o
   1   6   2        1.63        1.27      0.22 o
   2   6   2        2.50        3.03      0.24 o
   3   6   2      112.86      115.92      1.24 o
   4   6   2        0.02       -0.17      0.24 o
   5   6   2        2.18        2.29      0.38 o
   6   6   2        4.55        5.17      0.48 o
   7   6   2        0.43        0.39      0.43 o
   8   6   2        0.42        0.18      0.53 o
  -8   7   2        9.98       11.33      0.91 o
  -7   7   2        1.39        1.77      0.47 o
  -6   7   2        1.38        1.78      0.54 o
  -5   7   2       27.89       27.15      0.84 o
  -4   7   2        1.97        1.53      0.25 o
  -3   7   2        9.04        8.15      0.41 o
  -2   7   2      183.93      180.74      1.90 o
  -1   7   2        2.30        1.04      0.22 o
   0   7   2      235.60      252.32      2.70 o
   1   7   2      137.84      141.49      2.17 o
   2   7   2        0.96       -0.24      0.24 o
   3   7   2       23.88       22.66      0.64 o
   4   7   2      198.28      192.77      2.61 o
   5   7   2       12.21       12.22      0.62 o
   6   7   2        9.41        9.99      0.59 o
   7   7   2        1.54        0.82      0.45 o
   8   7   2        0.00       -0.46      0.76 o
  -8   8   2        1.70        2.59      0.79 o
  -7   8   2       15.40       15.25      1.30 o
  -6   8   2        4.56        4.32      0.58 o
  -5   8   2        0.25       -0.33      0.57 o
  -4   8   2       11.64       11.45      0.62 o
  -3   8   2       23.32       22.24      0.64 o
  -2   8   2      340.64      361.13      3.86 o
  -1   8   2       18.00       18.64      0.55 o
   0   8   2       83.56       82.20      1.28 o
   1   8   2      104.35      101.79      1.48 o
   2   8   2        0.30        0.65      0.29 o
   3   8   2       20.00       20.60      0.60 o
   4   8   2       25.35       25.27      0.89 o
   5   8   2       11.41       12.00      0.72 o
   6   8   2       33.36       34.36      1.16 o
   7   8   2        0.57       -0.48      0.48 o
  -8   9   2        5.08        3.88      0.92 o
  -7   9   2        3.29        4.51      0.64 o
  -6   9   2       11.49       11.41      0.81 o
  -5   9   2       61.01       55.83      1.59 o
  -4   9   2        0.39       -0.34      0.45 o
  -3   9   2       37.44       35.62      0.84 o
  -2   9   2       67.72       65.57      1.32 o
  -1   9   2       98.70       93.99      1.33 o
   0   9   2      218.91      224.81      2.77 o
   1   9   2       84.74       76.96      1.28 o
   2   9   2       45.81       44.41      0.89 o
   3   9   2      103.95      104.86      1.95 o
   4   9   2        4.76        3.37      0.52 o
   5   9   2       46.97       50.42      1.47 o
   6   9   2        6.66        7.51      0.71 o
   7   9   2        0.30        0.08      0.55 o
  -7  10   2        3.87        4.17      0.71 o
  -6  10   2       13.41       11.04      0.82 o
  -5  10   2        0.06        0.42      0.63 o
  -4  10   2        5.84        5.08      0.61 o
  -3  10   2      154.71      151.49      2.60 o
  -2  10   2       19.18       16.72      0.72 o
  -1  10   2        1.47        1.31      0.39 o
   0  10   2       93.49       89.80      1.47 o
   1  10   2       75.79       77.74      1.35 o
   2  10   2       11.17       13.36      0.80 o
   3  10   2       95.65       97.12      1.93 o
   4  10   2        0.21       -0.44      0.48 o
   5  10   2        4.50        3.58      0.78 o
   6  10   2        0.67        0.17      0.54 o
   7  10   2        1.04        0.81      1.17 o
  -7  11   2        3.14        3.92      0.75 o
  -6  11   2        0.52        0.25      0.62 o
  -5  11   2        6.51        7.50      0.81 o
  -4  11   2        2.44        0.72      0.53 o
  -3  11   2        9.96        9.71      0.73 o
  -2  11   2        0.05       -0.38      0.38 o
  -1  11   2      190.69      192.13      2.57 o
   0  11   2      167.02      156.95      2.22 o
   1  11   2        0.00        0.34      0.41 o
   2  11   2        0.53       -0.58      0.58 o
   3  11   2        0.57        0.64      0.55 o
   4  11   2        0.18       -0.42      0.56 o
   5  11   2        0.14       -0.18      0.59 o
   6  11   2        2.65        3.15      0.70 o
  -6  12   2        0.06       -0.65      0.65 o
  -5  12   2        0.38        0.64      0.67 o
  -4  12   2        8.21        9.24      0.84 o
  -3  12   2       26.01       29.43      1.13 o
  -2  12   2       10.16       10.76      0.77 o
  -1  12   2       17.21       17.78      0.74 o
   0  12   2       98.73       91.25      1.61 o
   1  12   2       32.01       29.23      0.94 o
   2  12   2      147.05      135.43      2.55 o
   3  12   2       32.00       35.22      1.26 o
   4  12   2        0.02       -0.21      0.66 o
   5  12   2        1.84        0.96      0.66 o
   6  12   2        0.05       -0.17      0.68 o
  -6  13   2       12.15       13.44      1.10 o
  -5  13   2        1.10        1.10      0.75 o
  -4  13   2        1.11        1.76      0.74 o
  -3  13   2        0.80        1.72      1.17 o
  -2  13   2       66.48       63.97      1.70 o
  -1  13   2        9.30       10.98      0.66 o
   0  13   2       66.06       64.04      1.37 o
   1  13   2        0.16       -0.28      0.53 o
   2  13   2       10.25       10.33      0.81 o
   3  13   2        7.84        9.21      0.81 o
   4  13   2        5.90        6.81      0.88 o
   5  13   2        9.98        9.77      0.97 o
  -5  14   2        0.07        0.26      0.78 o
  -4  14   2        5.73        5.28      0.92 o
  -3  14   2        0.18        0.21      0.64 o
  -2  14   2        6.03        4.30      0.72 o
  -1  14   2        1.18        1.10      0.62 o
   0  14   2       14.14       15.14      0.86 o
   1  14   2        4.78        5.51      0.73 o
   2  14   2        0.60       -0.52      0.59 o
   3  14   2        0.00       -0.59      0.59 o
   4  14   2        0.96        1.39      1.28 o
  -4  15   2        3.66        2.94      0.90 o
  -3  15   2        2.45        0.78      0.72 o
  -2  15   2        0.00       -0.30      0.64 o
  -1  15   2        1.37        0.98      0.65 o
   0  15   2        2.74        2.54      0.95 o
   1  15   2        0.50        0.48      0.63 o
   2  15   2        0.01       -0.18      0.62 o
   3  15   2        8.32       12.16      1.08 o
   4  15   2        1.17        1.36      0.85 o
  -3  16   2        0.07       -0.58      0.83 o
  -2  16   2        0.04        0.00      0.70 o
  -1  16   2        0.68        0.26      0.97 o
   0  16   2        3.74        4.74      1.19 o
   1  16   2        0.46        0.35      0.95 o
   2  16   2        0.01        0.07      0.72 o
  -9   1   3        0.13        0.94      0.86 o
  -8   1   3        5.36        5.51      0.50 o
  -7   1   3        2.20        1.54      0.33 o
  -6   1   3        3.00        2.50      0.26 o
  -5   1   3      122.06      114.19      1.29 o
  -4   1   3      132.64      121.98      1.26 o
  -3   1   3      310.76      302.05      3.25 o
  -2   1   3       76.23       77.93      0.77 o
  -1   1   3      171.97      184.63      1.40 o
   0   1   3      375.15      405.21      2.69 o
   1   1   3      192.51      201.26      1.73 o
   2   1   3      136.41      141.10      1.27 o
   3   1   3       49.14       52.25      0.64 o
   4   1   3      132.68      137.42      1.26 o
   5   1   3       16.34       14.97      0.40 o
   6   1   3        0.15       -0.15      0.25 o
   7   1   3        7.54        6.96      0.41 o
   8   1   3        0.54        0.95      0.37 o
  -9   2   3        1.74        3.21      1.05 o
  -8   2   3        5.33        4.87      0.46 o
  -7   2   3        5.51        5.63      0.40 o
  -6   2   3       61.94       55.07      0.93 o
  -5   2   3       48.77       50.95      0.73 o
  -4   2   3      370.82      365.31      3.61 o
  -3   2   3     1044.89     1080.32      9.00 o
  -2   2   3      485.77      489.32      3.96 o
  -1   2   3        2.73        3.49      0.15 o
   0   2   3      518.76      518.58      3.54 o
   1   2   3        3.11        2.54      0.17 o
   2   2   3      708.82      748.66      5.96 o
   3   2   3        8.41        9.97      0.29 o
   4   2   3        3.98        5.68      0.27 o
   5   2   3        3.42        2.67      0.25 o
   6   2   3        1.97        1.42      0.28 o
   7   2   3        8.55        9.49      0.45 o
   8   2   3        2.89        3.09      0.82 o
  -9   3   3        0.22        0.17      1.01 o
  -8   3   3        0.24        0.30      0.64 o
  -7   3   3        1.45        1.65      0.35 o
  -6   3   3       49.91       45.57      0.85 o
  -5   3   3      116.15      116.66      1.36 o
  -4   3   3      509.07      517.49      4.72 o
  -3   3   3      225.27      209.53      2.25 o
  -2   3   3       39.00       44.10      0.62 o
  -1   3   3      574.85      576.17      4.44 o
   0   3   3      717.72      778.15      5.67 o
   1   3   3       31.30       38.13      0.58 o
   2   3   3       42.30       42.72      0.55 o
   3   3   3       17.89       22.93      0.43 o
   4   3   3       17.95       20.49      0.48 o
   5   3   3        4.56        4.69      0.29 o
   6   3   3       11.27       12.09      0.49 o
   7   3   3        0.01       -0.25      0.32 o
   8   3   3        5.13        5.20      0.60 o
  -9   4   3        0.10        1.40      1.23 o
  -8   4   3       13.23       10.54      0.80 o
  -7   4   3        5.73        5.26      0.45 o
  -6   4   3      232.07      232.82      3.74 o
  -5   4   3      118.82      115.96      1.53 o
  -4   4   3       11.96       11.32      0.32 o
  -3   4   3      153.64      155.80      1.51 o
  -2   4   3      121.64      136.78      1.29 o
  -1   4   3      511.00      507.84      4.37 o
   0   4   3      151.89      173.55      1.66 o
   1   4   3       77.78       72.08      0.76 o
   2   4   3        8.32        7.24      0.26 o
   3   4   3        7.19        5.22      0.26 o
   4   4   3       13.60       11.88      0.36 o
   5   4   3        8.70        8.45      0.41 o
   6   4   3       34.42       34.88      0.78 o
   7   4   3        9.07        9.21      0.46 o
   8   4   3        4.89        4.72      0.61 o
  -9   5   3        0.56        1.08      0.61 o
  -8   5   3       33.48       34.02      1.23 o
  -7   5   3       10.03       10.18      0.82 o
  -6   5   3        3.03        3.32      0.36 o
  -5   5   3       19.08       19.34      0.49 o
  -4   5   3       45.43       49.67      0.67 o
  -3   5   3      212.73      216.23      2.04 o
  -2   5   3       40.53       37.34      0.58 o
  -1   5   3      150.02      162.67      1.70 o
   0   5   3      503.30      536.69      4.64 o
   1   5   3      300.93      333.64      3.00 o
   2   5   3      137.31      146.53      1.58 o
   3   5   3       29.42       26.66      0.50 o
   4   5   3      119.42      122.03      1.62 o
   5   5   3        4.43        3.50      0.41 o
   6   5   3       12.76       11.77      0.51 o
   7   5   3        4.79        4.60      0.48 o
   8   5   3        1.20        0.55      0.54 o
  -9   6   3        0.11       -0.27      0.68 o
  -8   6   3        1.14        0.44      0.62 o
  -7   6   3       21.41       22.00      0.73 o
  -6   6   3        4.40        4.04      0.41 o
  -5   6   3       32.20       31.20      0.76 o
  -4   6   3       33.78       33.23      0.56 o
  -3   6   3       62.80       71.79      1.31 o
  -2   6   3        3.52        4.78      0.28 o
  -1   6   3       45.92       43.63      0.85 o
   0   6   3        3.58        2.65      0.27 o
   1   6   3      448.86      476.69      4.46 o
   2   6   3     1019.72     1060.49     10.38 o
   3   6   3      121.65      124.09      1.35 o
   4   6   3      191.26      190.83      2.58 o
   5   6   3       22.74       22.71      0.79 o
   6   6   3       36.01       36.91      1.00 o
   7   6   3        6.27        6.22      0.96 o
   8   6   3        2.12        2.41      0.63 o
  -8   7   3        3.25        4.88      0.58 o
  -7   7   3        8.97        8.94      0.67 o
  -6   7   3       12.47       12.32      0.59 o
  -5   7   3       53.75       54.92      1.08 o
  -4   7   3       17.34       18.15      0.49 o
  -3   7   3        5.00        4.99      0.31 o
  -2   7   3        1.76        1.38      0.25 o
  -1   7   3      653.22      687.36      6.74 o
   0   7   3      196.59      207.99      2.52 o
   1   7   3        0.00        0.11      0.24 o
   2   7   3      187.54      185.03      1.99 o
   3   7   3       46.12       49.24      0.81 o
   4   7   3        5.45        4.97      0.45 o
   5   7   3        0.94        0.90      0.41 o
   6   7   3        9.25       10.28      0.62 o
   7   7   3        7.07        7.28      0.59 o
  -8   8   3        1.89        2.69      0.65 o
  -7   8   3       29.51       30.35      1.15 o
  -6   8   3       11.04       13.81      0.82 o
  -5   8   3       33.89       32.02      1.15 o
  -4   8   3       17.05       17.56      0.68 o
  -3   8   3      216.23      216.24      2.46 o
  -2   8   3       39.78       38.33      0.77 o
  -1   8   3        3.06        2.82      0.32 o
   0   8   3       56.98       60.02      1.08 o
   1   8   3      227.45      236.93      2.87 o
   2   8   3       56.89       49.68      0.86 o
   3   8   3        2.41        2.10      0.41 o
   4   8   3       11.49       12.03      0.59 o
   5   8   3        0.23       -0.43      0.43 o
   6   8   3        2.93        2.05      0.51 o
   7   8   3        1.76        0.81      0.69 o
  -8   9   3        0.38        0.18      0.60 o
  -7   9   3        0.36        0.48      0.57 o
  -6   9   3        0.79        1.12      0.59 o
  -5   9   3       96.77       94.50      2.15 o
  -4   9   3      172.37      176.80      3.64 o
  -3   9   3       56.75       61.56      1.14 o
  -2   9   3      213.32      194.25      2.49 o
  -1   9   3       22.78       26.42      0.79 o
   0   9   3        3.32        3.80      0.41 o
   1   9   3        7.22        6.53      0.47 o
   2   9   3        0.10       -0.02      0.38 o
   3   9   3        1.52        1.56      0.46 o
   4   9   3        4.61        3.42      0.65 o
   5   9   3       15.06       14.15      0.87 o
   6   9   3        3.46        3.98      0.65 o
   7   9   3        1.09        0.87      0.59 o
  -7  10   3        0.48        0.27      1.05 o
  -6  10   3        2.33        2.73      0.68 o
  -5  10   3        5.81        5.21      0.72 o
  -4  10   3       13.79       12.59      0.77 o
  -3  10   3       70.74       67.28      1.62 o
  -2  10   3      211.63      207.24      2.69 o
  -1  10   3      194.40      184.05      2.46 o
   0  10   3      149.88      142.55      2.04 o
   1  10   3      108.78      109.16      1.70 o
   2  10   3        0.04        0.27      0.42 o
   3  10   3       80.06       79.38      1.74 o
   4  10   3        0.47        0.53      0.57 o
   5  10   3        6.06        6.48      0.77 o
   6  10   3        2.54        3.15      0.67 o
  -7  11   3        2.32        2.33      0.77 o
  -6  11   3        3.73        3.90      0.75 o
  -5  11   3        1.20        1.93      0.67 o
  -4  11   3        6.57        7.35      1.04 o
  -3  11   3        4.65        4.72      0.61 o
  -2  11   3       20.61       18.23      0.73 o
  -1  11   3        0.18       -0.27      0.40 o
   0  11   3       83.17       82.77      1.49 o
   1  11   3      299.47      292.98      3.62 o
   2  11   3       86.30       82.96      1.84 o
   3  11   3       17.79       19.52      0.94 o
   4  11   3        1.58        4.18      0.73 o
   5  11   3       15.19       17.58      1.43 o
   6  11   3        0.05       -0.62      0.62 o
  -6  12   3        0.17       -0.70      0.71 o
  -5  12   3        0.04       -0.20      0.65 o
  -4  12   3        0.01       -0.46      0.54 o
  -3  12   3        2.23        0.61      0.55 o
  -2  12   3        0.76       -0.29      0.54 o
  -1  12   3       54.41       49.83      1.17 o
   0  12   3       71.28       70.96      1.40 o
   1  12   3       11.77       11.99      0.82 o
   2  12   3        1.87        4.30      0.73 o
   3  12   3       57.23       59.39      1.60 o
   4  12   3       24.09       28.69      1.36 o
   5  12   3        0.53        0.75      0.69 o
  -6  13   3        0.14       -0.76      0.76 o
  -5  13   3        0.85       -0.58      0.73 o
  -4  13   3        1.70        0.65      0.73 o
  -3  13   3        4.31        4.89      0.75 o
  -2  13   3       22.81       23.13      1.10 o
  -1  13   3        3.52        5.20      0.59 o
   0  13   3       19.58       17.22      1.59 o
   1  13   3       12.55       13.02      0.86 o
   2  13   3       29.26       33.32      1.36 o
   3  13   3       22.97       23.49      1.64 o
   4  13   3        0.04        0.46      0.72 o
   5  13   3        4.89        5.98      1.39 o
  -5  14   3        1.12        0.87      0.81 o
  -4  14   3       26.90       33.54      1.59 o
  -3  14   3        0.32        1.07      0.67 o
  -2  14   3       42.57       42.83      1.47 o
  -1  14   3        1.83        2.64      0.70 o
   0  14   3        5.59        6.42      0.76 o
   1  14   3       11.85       12.21      0.92 o
   2  14   3        0.09        0.67      0.64 o
   3  14   3        2.76        2.16      0.79 o
   4  14   3        2.55        3.57      0.84 o
  -4  15   3        5.93        2.26      0.93 o
  -3  15   3        1.87        2.89      0.86 o
  -2  15   3        8.74       11.31      0.96 o
  -1  15   3        0.17        0.56      0.89 o
   0  15   3        0.20       -0.63      0.84 o
   1  15   3        2.08        3.41      0.73 o
   2  15   3        0.01       -0.64      0.64 o
   3  15   3        0.01       -0.84      0.84 o
  -3  16   3        2.52        2.93      0.98 o
  -2  16   3        0.27        0.22      0.86 o
  -1  16   3        0.56       -0.10      1.62 o
   0  16   3        0.02       -0.23      0.93 o
   1  16   3        0.82        1.44      1.02 o
   2  16   3        0.01       -0.26      0.77 o
  -9   0   4        0.07        2.63      0.97 o
  -8   0   4        0.84       -0.20      0.87 o
  -7   0   4       62.29       64.36      1.80 o
  -6   0   4       43.40       42.18      1.36 o
  -5   0   4       38.68       35.74      0.87 o
  -4   0   4       23.89       25.23      1.14 o
  -3   0   4      345.17      343.68      4.04 o
  -2   0   4      350.97      396.03      4.92 o
  -1   0   4      234.59      275.06      3.02 o
   0   0   4       85.47      104.88      1.34 o
   1   0   4        2.94        2.39      0.25 o
   2   0   4        1.77        0.44      0.21 o
   3   0   4      409.88      446.06      5.84 o
   4   0   4       72.80       78.32      1.24 o
   5   0   4       99.24       92.70      1.85 o
   6   0   4        2.96        3.35      0.68 o
   7   0   4       36.82       40.53      1.89 o
   8   0   4        1.33        1.55      0.62 o
  -9   1   4        1.50        1.84      0.97 o
  -8   1   4        6.51        7.02      0.80 o
  -7   1   4        5.68        4.70      0.47 o
  -6   1   4        0.67        1.07      0.36 o
  -5   1   4      114.83      115.79      1.27 o
  -4   1   4      318.20      323.55      3.28 o
  -3   1   4       15.80       17.39      0.36 o
  -2   1   4       63.96       60.87      0.69 o
  -1   1   4       71.21       78.32      1.05 o
   0   1   4        3.31        5.78      0.22 o
   1   1   4      965.08     1026.20      7.76 o
   2   1   4      157.33      176.18      1.60 o
   3   1   4      109.11      111.54      1.47 o
   4   1   4       11.32       12.29      0.34 o
   5   1   4       83.53       85.70      1.23 o
   6   1   4        0.78        0.11      0.41 o
   7   1   4        1.54        1.97      0.43 o
   8   1   4        0.11        0.69      0.42 o
  -9   2   4        1.33        1.25      1.14 o
  -8   2   4        5.36        4.90      1.15 o
  -7   2   4        0.01       -0.12      0.46 o
  -6   2   4      181.39      178.39      2.66 o
  -5   2   4       67.08       71.11      0.89 o
  -4   2   4      143.22      148.12      1.67 o
  -3   2   4        2.97        4.32      0.21 o
  -2   2   4        8.62        7.04      0.23 o
  -1   2   4      406.94      443.75      3.65 o
   0   2   4       49.21       55.77      0.67 o
   1   2   4      330.12      349.45      3.02 o
   2   2   4      123.48      133.48      1.46 o
   3   2   4      212.60      207.02      1.87 o
   4   2   4        4.39        4.10      0.24 o
   5   2   4       10.90        9.92      0.52 o
   6   2   4       12.20       13.05      0.58 o
   7   2   4       10.23       10.26      0.58 o
   8   2   4        0.28        0.42      0.42 o
  -9   3   4        0.75        1.00      1.17 o
  -8   3   4       54.33       51.48      1.71 o
  -7   3   4       10.60       10.48      0.63 o
  -6   3   4       96.34       89.83      1.59 o
  -5   3   4       62.35       62.14      1.10 o
  -4   3   4       52.81       54.77      0.74 o
  -3   3   4        0.67        0.81      0.17 o
  -2   3   4        4.93        5.68      0.31 o
  -1   3   4       33.99       29.97      0.50 o
   0   3   4      408.61      427.65      3.55 o
   1   3   4      114.47      106.86      1.08 o
   2   3   4       69.31       68.55      1.26 o
   3   3   4        4.63        5.37      0.28 o
   4   3   4       47.73       48.60      0.70 o
   5   3   4       26.47       25.76      0.81 o
   6   3   4        2.13        1.46      0.35 o
   7   3   4       10.16        9.50      0.58 o
   8   3   4        5.00        7.06      0.55 o
  -9   4   4        2.18        0.95      1.27 o
  -8   4   4       21.56       17.60      1.09 o
  -7   4   4        2.29        1.93      0.45 o
  -6   4   4        1.37        1.69      0.53 o
  -5   4   4       48.58       46.84      0.70 o
  -4   4   4       17.20       18.13      0.46 o
  -3   4   4       12.61       15.26      0.37 o
  -2   4   4      764.16      806.06      7.27 o
  -1   4   4       56.23       59.44      0.81 o
   0   4   4      726.66      749.74      7.25 o
   1   4   4      123.63      152.99      1.46 o
   2   4   4       95.75      111.75      1.22 o
   3   4   4       28.21       29.77      0.56 o
   4   4   4       25.38       24.94      0.57 o
   5   4   4        0.54        0.69      0.40 o
   6   4   4        1.52        0.95      0.41 o
   7   4   4        9.29       10.49      0.61 o
   8   4   4        2.19        2.29      0.62 o
  -9   5   4        1.51        2.46      0.88 o
  -8   5   4        7.47        6.57      0.63 o
  -7   5   4        2.71        3.04      0.44 o
  -6   5   4        7.38        7.46      0.48 o
  -5   5   4       25.19       24.61      0.71 o
  -4   5   4       15.66       15.88      0.41 o
  -3   5   4       75.38       77.83      1.07 o
  -2   5   4       16.86       15.27      0.41 o
  -1   5   4       27.50       33.46      0.60 o
   0   5   4      320.72      340.69      3.51 o
   1   5   4       78.15       66.77      0.88 o
   2   5   4       72.67       72.49      0.93 o
   3   5   4       96.46      106.86      1.32 o
   4   5   4       31.41       29.45      0.80 o
   5   5   4       72.01       74.68      1.48 o
   6   5   4       40.72       42.74      1.11 o
   7   5   4       25.52       26.43      0.94 o
  -8   6   4        0.00        0.17      0.54 o
  -7   6   4       11.17       12.23      0.77 o
  -6   6   4        1.08        1.28      0.40 o
  -5   6   4        9.00        8.86      0.55 o
  -4   6   4        2.93        2.59      0.28 o
  -3   6   4      115.67      114.32      1.59 o
  -2   6   4        3.41        3.50      0.28 o
  -1   6   4       38.41       40.56      0.69 o
   0   6   4        0.01        0.32      0.37 o
   1   6   4        0.00        0.00      0.22 o
   2   6   4       65.64       72.15      1.28 o
   3   6   4        7.86        9.49      0.44 o
   4   6   4        4.50        3.17      0.42 o
   5   6   4        1.30        1.12      0.43 o
   6   6   4        1.07        0.58      0.46 o
   7   6   4        3.27        3.82      0.57 o
  -8   7   4        0.71        1.60      0.60 o
  -7   7   4        4.26        4.22      0.65 o
  -6   7   4       12.83       12.57      0.79 o
  -5   7   4       14.84       12.23      0.58 o
  -4   7   4        0.03       -0.30      0.30 o
  -3   7   4        8.03        7.63      0.37 o
  -2   7   4        0.44        0.27      0.26 o
  -1   7   4        1.05        0.95      0.28 o
   0   7   4      204.03      211.40      2.40 o
   1   7   4      102.33       98.03      1.36 o
   2   7   4       60.26       61.67      0.96 o
   3   7   4       22.87       21.98      0.76 o
   4   7   4       28.32       26.15      0.90 o
   5   7   4       17.14       14.54      0.72 o
   6   7   4       10.65       13.11      0.72 o
   7   7   4        2.31        1.64      0.52 o
  -8   8   4        0.47        0.05      1.64 o
  -7   8   4       14.80       14.02      0.88 o
  -6   8   4        6.60        7.22      0.73 o
  -5   8   4       33.07       31.43      1.22 o
  -4   8   4      174.88      167.69      3.29 o
  -3   8   4       70.89       76.88      1.28 o
  -2   8   4      122.11      133.87      1.72 o
  -1   8   4       71.66       69.43      1.20 o
   0   8   4       82.27       80.80      1.33 o
   1   8   4        0.10       -0.01      0.30 o
   2   8   4       99.41       91.87      1.34 o
   3   8   4       23.92       22.21      0.97 o
   4   8   4        9.31        9.29      0.64 o
   5   8   4        0.01        0.11      0.46 o
   6   8   4        2.24        1.32      0.50 o
   7   8   4        3.82        3.51      0.59 o
  -8   9   4        2.13        1.98      0.72 o
  -7   9   4        2.40        2.99      0.69 o
  -6   9   4        5.71        5.15      0.71 o
  -5   9   4        0.92       -0.02      0.59 o
  -4   9   4        6.54        5.58      0.63 o
  -3   9   4       36.26       32.76      0.96 o
  -2   9   4       90.22       86.77      1.45 o
  -1   9   4      181.75      188.20      2.48 o
   0   9   4       45.50       34.99      0.91 o
   1   9   4        0.90        0.92      0.38 o
   2   9   4        1.10        1.17      0.39 o
   3   9   4        0.03       -0.16      0.40 o
   4   9   4       38.25       38.02      1.33 o
   5   9   4       16.10       15.85      0.82 o
   6   9   4        0.00        0.69      0.66 o
  -7  10   4        1.46        0.82      0.67 o
  -6  10   4       23.49       21.75      1.14 o
  -5  10   4        0.81        2.18      0.65 o
  -4  10   4        0.09       -0.18      0.51 o
  -3  10   4        0.06       -0.48      0.48 o
  -2  10   4        6.40        6.14      0.52 o
  -1  10   4       81.14       79.35      1.43 o
   0  10   4      132.07      128.43      1.93 o
   1  10   4       25.99       28.00      0.86 o
   2  10   4       13.13       13.37      0.78 o
   3  10   4        0.08       -0.46      0.46 o
   4  10   4        0.98        1.13      0.78 o
   5  10   4        0.63        0.22      0.60 o
   6  10   4        1.12        0.63      0.65 o
  -7  11   4        0.23       -0.09      0.73 o
  -6  11   4        6.57        6.09      0.84 o
  -5  11   4        2.47        1.16      0.71 o
  -4  11   4       18.78       19.65      1.17 o
  -3  11   4        2.23        1.61      0.60 o
  -2  11   4        0.83        0.37      0.48 o
  -1  11   4       70.01       65.62      1.31 o
   0  11   4        4.07        3.83      0.55 o
   1  11   4       27.64       26.96      1.00 o
   2  11   4       19.07       20.39      1.74 o
   3  11   4        6.73        9.00      0.74 o
   4  11   4        2.70        3.22      0.72 o
   5  11   4        1.55        1.58      0.69 o
   6  11   4        1.55        1.11      0.69 o
  -6  12   4        6.92        6.68      0.91 o
  -5  12   4        1.65        1.26      0.74 o
  -4  12   4       13.04       13.04      0.96 o
  -3  12   4       14.99       16.18      0.94 o
  -2  12   4       30.75       32.14      1.25 o
  -1  12   4        6.23        5.26      0.56 o
   0  12   4        0.64        0.70      0.47 o
   1  12   4       40.32       38.33      1.31 o
   2  12   4       23.49       29.15      1.40 o
   3  12   4        5.38        3.52      0.92 o
   4  12   4        0.02       -0.26      0.64 o
   5  12   4        1.12        0.68      0.72 o
  -6  13   4        0.01        0.02      0.81 o
  -5  13   4        0.02        0.14      0.75 o
  -4  13   4       17.03       19.81      1.23 o
  -3  13   4        2.19        1.96      0.66 o
  -2  13   4       31.70       31.94      1.54 o
  -1  13   4        6.35        5.90      0.74 o
   0  13   4        6.37        8.09      1.12 o
   1  13   4       14.67       13.54      0.92 o
   2  13   4        0.30        0.57      0.60 o
   3  13   4        2.22        2.21      0.76 o
   4  13   4        8.80       10.15      1.02 o
  -5  14   4        0.00       -0.78      0.78 o
  -4  14   4        6.12        6.33      0.99 o
  -3  14   4        0.05       -0.64      0.64 o
  -2  14   4        0.00        0.16      0.64 o
  -1  14   4        1.05        0.36      0.65 o
   0  14   4        8.50        9.92      0.85 o
   1  14   4        4.86        6.51      0.84 o
   2  14   4        4.29        4.19      0.98 o
   3  14   4       12.58       15.48      1.18 o
   4  14   4        1.97        3.01      0.89 o
  -4  15   4        3.99        5.21      2.11 o
  -3  15   4        0.72        0.99      0.73 o
  -2  15   4        3.01        3.36      0.79 o
  -1  15   4        3.66        4.88      1.10 o
   0  15   4        3.43        4.89      1.11 o
   1  15   4        4.16        6.18      0.87 o
   2  15   4        0.00       -0.46      0.71 o
  -2  16   4        0.92        1.98      1.08 o
  -1  16   4        0.39       -0.41      0.99 o
   0  16   4        2.03        3.61      1.65 o
   1  16   4        0.46       -0.09      1.01 o
  -9   1   5        2.61        2.67      1.30 o
  -8   1   5        0.01       -0.67      0.67 o
  -7   1   5        3.21        3.00      0.73 o
  -6   1   5        5.54        4.83      0.47 o
  -5   1   5       14.51       14.35      0.45 o
  -4   1   5       43.72       49.14      0.75 o
  -3   1   5       89.61       85.89      0.93 o
  -2   1   5      194.67      206.46      2.09 o
  -1   1   5       60.87       65.27      0.86 o
   0   1   5        6.38        6.62      0.29 o
   1   1   5        5.46        6.46      0.29 o
   2   1   5      194.10      213.14      1.86 o
   3   1   5       74.96       76.98      0.96 o
   4   1   5       29.90       28.81      0.70 o
   5   1   5        0.03       -0.09      0.35 o
   6   1   5        9.12        9.66      0.59 o
   7   1   5       10.06       10.90      0.64 o
  -9   2   5        0.85        0.28      1.28 o
  -8   2   5        0.71       -0.34      0.78 o
  -7   2   5        1.77        0.94      0.94 o
  -6   2   5       17.94       16.92      0.84 o
  -5   2   5       14.48       15.44      0.45 o
  -4   2   5       92.55       96.39      1.39 o
  -3   2   5        0.05        0.30      0.25 o
  -2   2   5       99.23       98.81      1.18 o
  -1   2   5      308.38      331.60      3.18 o
   0   2   5      903.18      963.82      8.61 o
   1   2   5       39.70       54.69      0.81 o
   2   2   5       26.88       26.96      0.53 o
   3   2   5        6.14        4.86      0.29 o
   4   2   5       27.11       24.21      0.71 o
   5   2   5       17.55       16.31      0.71 o
   6   2   5       10.26       11.47      0.63 o
   7   2   5        1.41        1.68      0.47 o
  -9   3   5        0.96        0.25      1.36 o
  -8   3   5        6.75        6.22      0.88 o
  -7   3   5        3.33        1.43      0.74 o
  -6   3   5       14.52       12.05      0.71 o
  -5   3   5       74.74       75.59      1.14 o
  -4   3   5        1.51        2.05      0.43 o
  -3   3   5      596.72      642.98      5.24 o
  -2   3   5     1288.31     1376.41     13.04 o
  -1   3   5      317.88      351.39      3.36 o
   0   3   5       92.79       94.07      1.15 o
   1   3   5       52.23       56.60      0.74 o
   2   3   5       14.54       16.86      0.46 o
   3   3   5       36.50       36.17      0.65 o
   4   3   5       12.97       13.70      0.57 o
   5   3   5       17.16       17.95      0.74 o
   6   3   5        2.46        1.43      0.44 o
   7   3   5        0.03       -0.17      0.44 o
  -9   4   5        0.09       -0.33      0.58 o
  -8   4   5       15.86       15.84      0.88 o
  -7   4   5       66.74       62.40      1.61 o
  -6   4   5        0.10       -0.12      0.52 o
  -5   4   5       62.55       62.03      1.15 o
  -4   4   5       62.03       70.62      0.97 o
  -3   4   5       18.22       21.92      0.66 o
  -2   4   5       91.66       98.17      1.24 o
  -1   4   5      571.08      582.93      5.37 o
   0   4   5      203.23      203.68      2.12 o
   1   4   5       16.88       15.62      0.42 o
   2   4   5       49.69       60.60      0.86 o
   3   4   5       42.78       42.02      0.88 o
   4   4   5        1.40        1.22      0.41 o
   5   4   5       45.31       43.18      1.37 o
   6   4   5        0.17        0.65      0.44 o
   7   4   5       12.91       13.87      1.16 o
  -9   5   5       10.15       11.79      1.12 o
  -8   5   5        0.30       -0.51      0.57 o
  -7   5   5       36.83       36.00      1.43 o
  -6   5   5       12.03       11.23      0.75 o
  -5   5   5       61.30       61.86      1.65 o
  -4   5   5       48.43       50.27      0.80 o
  -3   5   5       29.35       30.00      0.62 o
  -2   5   5       16.39       15.34      0.70 o
  -1   5   5      136.60      147.35      1.77 o
   0   5   5      115.98      134.76      1.66 o
   1   5   5      421.87      429.64      4.09 o
   2   5   5      214.67      224.61      2.78 o
   3   5   5        9.02       10.81      0.55 o
   4   5   5       22.23       23.69      0.86 o
   5   5   5       21.37       21.17      0.86 o
   6   5   5        3.44        3.48      0.51 o
   7   5   5        0.24        0.61      0.54 o
  -8   6   5       22.87       26.50      1.18 o
  -7   6   5        2.90        3.16      0.82 o
  -6   6   5       15.47       14.93      0.86 o
  -5   6   5       17.51       16.70      0.83 o
  -4   6   5        0.99        0.87      0.32 o
  -3   6   5      111.54      111.86      1.50 o
  -2   6   5       21.42       23.79      0.57 o
  -1   6   5       43.83       53.46      1.02 o
   0   6   5       35.15       35.79      0.76 o
   1   6   5       37.87       41.54      0.76 o
   2   6   5       19.75       22.52      0.65 o
   3   6   5      347.23      342.01      4.35 o
   4   6   5      180.18      176.53      2.85 o
   5   6   5       90.32       87.14      1.77 o
   6   6   5       10.01       10.09      0.69 o
   7   6   5        1.09        0.76      0.50 o
  -8   7   5        0.05        1.05      0.65 o
  -7   7   5       38.92       40.08      1.40 o
  -6   7   5       76.80       76.22      1.91 o
  -5   7   5        0.68        1.03      0.56 o
  -4   7   5       22.47       22.05      0.89 o
  -3   7   5        0.24        0.25      0.32 o
  -2   7   5       35.48       35.80      0.77 o
  -1   7   5       71.33       68.54      1.09 o
   0   7   5       57.12       60.46      1.04 o
   1   7   5      402.45      392.13      3.84 o
   2   7   5      244.23      237.99      2.95 o
   3   7   5       77.25       70.50      1.40 o
   4   7   5       39.98       40.85      1.19 o
   5   7   5       18.57       20.48      1.15 o
   6   7   5        3.81        4.01      0.57 o
   7   7   5        5.67        6.43      0.65 o
  -8   8   5        1.81        2.72      0.92 o
  -7   8   5        9.79       10.99      0.88 o
  -6   8   5        1.05        0.10      0.63 o
  -5   8   5       73.66       73.67      1.92 o
  -4   8   5      156.35      153.72      2.65 o
  -3   8   5        0.17        0.15      0.37 o
  -2   8   5       21.21       20.18      0.71 o
  -1   8   5      154.14      148.95      2.26 o
   0   8   5      287.22      283.85      3.41 o
   1   8   5       10.10       11.41      0.51 o
   2   8   5        5.10        5.08      0.47 o
   3   8   5       53.58       54.18      1.50 o
   4   8   5        3.04        2.95      0.55 o
   5   8   5        2.27        1.67      0.52 o
   6   8   5        1.30        2.03      0.55 o
  -7   9   5        0.18       -0.29      0.64 o
  -6   9   5        0.19        0.56      0.65 o
  -5   9   5       50.33       47.36      1.56 o
  -4   9   5       10.46       10.50      0.76 o
  -3   9   5      440.18      419.56      5.33 o
  -2   9   5      416.75      406.12      4.72 o
  -1   9   5        6.13        6.11      0.53 o
   0   9   5       50.43       47.20      1.09 o
   1   9   5       13.42       12.50      0.58 o
   2   9   5        1.28        0.37      0.44 o
   3   9   5        8.35        5.79      0.56 o
   4   9   5        0.00       -0.24      0.46 o
   5   9   5       10.20       10.73      0.76 o
   6   9   5        3.91        5.31      0.66 o
  -7  10   5        4.21        4.12      0.81 o
  -6  10   5        2.40        1.37      0.69 o
  -5  10   5       56.37       59.22      1.81 o
  -4  10   5       23.94       21.73      1.62 o
  -3  10   5       72.53       72.02      1.73 o
  -2  10   5       51.91       52.27      1.18 o
  -1  10   5      329.24      320.69      3.93 o
   0  10   5       29.30       25.31      0.88 o
   1  10   5       11.39       10.63      0.68 o
   2  10   5       18.68       18.29      0.89 o
   3  10   5        0.02       -0.24      0.44 o
   4  10   5        2.19        2.38      0.59 o
   5  10   5        5.44        4.48      0.71 o
   6  10   5        0.25        1.15      1.06 o
  -7  11   5        0.48       -0.27      0.76 o
  -6  11   5        0.79        1.16      0.72 o
  -5  11   5       12.91       12.77      1.02 o
  -4  11   5        5.59        6.48      0.73 o
  -3  11   5      121.75      122.39      2.44 o
  -2  11   5        0.80       -0.04      0.48 o
  -1  11   5       51.82       49.27      1.19 o
   0  11   5       34.03       38.66      1.08 o
   1  11   5      103.65      101.86      3.15 o
   2  11   5        6.60        6.77      0.73 o
   3  11   5       13.06       13.88      0.96 o
   4  11   5        2.64        2.42      0.99 o
   5  11   5        1.00        1.81      0.74 o
  -6  12   5        0.00        0.41      0.79 o
  -5  12   5        3.02        2.61      0.83 o
  -4  12   5        0.00       -0.55      0.55 o
  -3  12   5        0.81        1.26      0.63 o
  -2  12   5        0.11        0.07      0.64 o
  -1  12   5       76.85       80.76      1.58 o
   0  12   5        7.10        6.65      0.66 o
   1  12   5       14.58       14.40      0.92 o
   2  12   5        6.00        6.07      0.74 o
   3  12   5       44.22       54.05      1.85 o
   4  12   5        3.15        3.57      0.79 o
  -5  13   5        0.00       -0.05      0.84 o
  -4  13   5        4.20        6.02      0.96 o
  -3  13   5        0.71        0.11      0.64 o
  -2  13   5        3.36        3.60      0.88 o
  -1  13   5        1.83        1.70      0.73 o
   0  13   5        0.20        1.03      0.61 o
   1  13   5       39.99       46.17      2.30 o
   2  13   5       13.09       16.61      1.01 o
   3  13   5        0.99        0.84      0.97 o
   4  13   5        5.40        6.88      0.97 o
  -4  14   5        9.52       10.52      1.12 o
  -3  14   5        0.08        0.84      0.71 o
  -2  14   5        1.12        2.47      0.74 o
  -1  14   5        0.30        1.17      0.95 o
   0  14   5        2.58        3.05      1.02 o
   1  14   5        0.56        0.74      0.66 o
   2  14   5        1.04        0.10      0.66 o
   3  14   5        3.64        3.34      0.87 o
  -3  15   5        0.21       -0.06      0.75 o
  -2  15   5        0.21       -0.76      1.40 o
  -1  15   5       11.18       13.12      1.43 o
   0  15   5        0.17       -0.86      0.86 o
   1  15   5        0.27        0.45      0.85 o
   2  15   5        0.01        0.82      0.84 o
  -9   0   6        0.67        0.40      1.20 o
  -8   0   6        2.19        2.53      1.22 o
  -7   0   6        4.73        5.78      1.28 o
  -6   0   6       47.17       49.75      2.56 o
  -5   0   6       51.62       54.79      1.55 o
  -4   0   6      109.83      117.16      2.00 o
  -3   0   6       57.82       59.47      1.38 o
  -2   0   6       24.13       23.06      0.67 o
  -1   0   6      659.85      686.31      8.88 o
   0   0   6      240.17      257.01      3.67 o
   1   0   6        3.86        2.16      0.36 o
   2   0   6      143.32      148.87      2.10 o
   3   0   6      280.08      289.02      4.78 o
   4   0   6       43.43       41.50      1.55 o
   5   0   6       54.91       56.76      3.29 o
   6   0   6        5.64        5.47      0.81 o
   7   0   6       10.43        8.67      0.95 o
  -9   1   6        0.02       -0.53      0.84 o
  -8   1   6        2.31        1.11      0.81 o
  -7   1   6       27.80       29.29      2.18 o
  -6   1   6       14.22       15.90      1.09 o
  -5   1   6        7.63        9.09      0.65 o
  -4   1   6       30.17       33.04      0.66 o
  -3   1   6       15.95       15.28      0.42 o
  -2   1   6      152.16      160.67      2.02 o
  -1   1   6       57.19       53.59      0.85 o
   0   1   6      214.35      213.30      2.22 o
   1   1   6      438.47      449.11      4.00 o
   2   1   6       25.25       22.35      0.52 o
   3   1   6        4.54        2.74      0.38 o
   4   1   6       23.15       23.16      0.93 o
   5   1   6       33.40       30.88      1.23 o
   6   1   6        1.11        0.92      0.46 o
   7   1   6        0.11       -0.46      0.46 o
  -9   2   6        5.61        5.60      0.99 o
  -8   2   6        1.64       -0.46      0.90 o
  -7   2   6        3.58        2.31      0.83 o
  -6   2   6        2.03        1.37      0.73 o
  -5   2   6       36.22       42.26      1.33 o
  -4   2   6       38.96       42.32      0.80 o
  -3   2   6      112.76      121.75      1.41 o
  -2   2   6        0.09        0.21      0.25 o
  -1   2   6      106.34      103.56      1.27 o
   0   2   6       14.50       13.96      0.47 o
   1   2   6      117.66      123.54      1.37 o
   2   2   6       72.88       79.82      1.03 o
   3   2   6        2.47        1.55      0.47 o
   4   2   6        4.60        4.26      0.50 o
   5   2   6       13.49       13.06      0.69 o
   6   2   6        3.32        4.15      0.64 o
   7   2   6        2.56        2.30      0.53 o
  -9   3   6        2.14        2.69      0.97 o
  -8   3   6        6.58        7.00      1.03 o
  -7   3   6        6.52        6.12      1.69 o
  -6   3   6        4.21        3.61      0.68 o
  -5   3   6        0.01       -0.37      0.37 o
  -4   3   6        9.95        8.55      0.36 o
  -3   3   6        1.99        2.33      0.31 o
  -2   3   6       38.88       39.86      0.77 o
  -1   3   6       78.85       72.25      1.20 o
   0   3   6       12.84       13.26      0.65 o
   1   3   6        1.33        1.62      0.28 o
   2   3   6       17.44       12.65      0.43 o
   3   3   6      117.77      105.11      1.55 o
   4   3   6       16.32       16.07      0.73 o
   5   3   6        0.04       -0.24      0.43 o
   6   3   6        0.66        0.66      0.51 o
   7   3   6        3.88        4.56      0.60 o
  -9   4   6        4.04        4.91      1.06 o
  -8   4   6        1.54        0.99      0.67 o
  -7   4   6        0.28        0.21      0.58 o
  -6   4   6        6.14        7.61      1.13 o
  -5   4   6       52.87       53.51      1.29 o
  -4   4   6      201.86      205.46      2.56 o
  -3   4   6       19.73       21.68      0.59 o
  -2   4   6        3.66        3.92      0.28 o
  -1   4   6      168.79      174.69      2.06 o
   0   4   6        3.22        3.27      0.30 o
   1   4   6      160.31      157.26      1.78 o
   2   4   6       30.47       31.65      0.73 o
   3   4   6       57.65       58.14      1.21 o
   4   4   6        0.05       -0.38      0.38 o
   5   4   6       37.57       38.34      1.70 o
   6   4   6       21.48       23.45      0.95 o
   7   4   6        0.33        0.21      0.50 o
  -8   5   6        3.45        1.64      0.68 o
  -7   5   6       25.24       24.58      1.17 o
  -6   5   6       15.37       15.36      1.15 o
  -5   5   6       16.00       16.06      0.77 o
  -4   5   6       64.63       65.89      1.28 o
  -3   5   6        7.23        5.85      0.38 o
  -2   5   6       18.53       19.96      0.54 o
  -1   5   6       48.63       46.35      0.87 o
   0   5   6       24.88       22.59      0.59 o
   1   5   6        3.45        4.13      0.34 o
   2   5   6       19.52       15.10      0.60 o
   3   5   6       65.15       61.24      1.27 o
   4   5   6        3.92        4.40      0.54 o
   5   5   6       62.26       64.02      1.52 o
   6   5   6        0.10       -0.39      0.46 o
   7   5   6       12.99       15.17      2.23 o
  -8   6   6        1.75        2.47      0.73 o
  -7   6   6        4.73        6.11      0.99 o
  -6   6   6        0.58       -0.60      0.60 o
  -5   6   6       29.44       30.12      1.24 o
  -4   6   6        6.95        6.36      0.59 o
  -3   6   6        3.40        2.66      0.37 o
  -2   6   6       58.98       56.00      0.98 o
  -1   6   6       13.72       15.97      0.58 o
   0   6   6        2.50        2.25      0.32 o
   1   6   6       51.50       50.00      0.96 o
   2   6   6        1.64        1.42      0.41 o
   3   6   6       26.32       22.28      0.82 o
   4   6   6        2.10        2.47      0.53 o
   5   6   6        0.00       -0.19      0.47 o
   6   6   6        2.78        2.29      0.57 o
  -8   7   6        0.43        1.52      1.01 o
  -7   7   6        7.18        7.44      0.85 o
  -6   7   6       25.47       26.98      1.23 o
  -5   7   6       44.08       43.13      1.47 o
  -4   7   6        0.60        0.01      0.48 o
  -3   7   6       31.15       30.89      0.94 o
  -2   7   6        4.05        5.16      0.47 o
  -1   7   6        1.41        1.82      0.55 o
   0   7   6      129.39      116.20      1.62 o
   1   7   6       69.72       68.96      1.41 o
   2   7   6      103.85       98.61      1.75 o
   3   7   6       14.37       13.07      0.68 o
   4   7   6        3.14        2.40      0.54 o
   5   7   6        0.68       -0.22      0.49 o
   6   7   6        0.09       -0.08      0.52 o
  -8   8   6        0.47        1.34      0.95 o
  -7   8   6        1.01        0.65      0.71 o
  -6   8   6        0.41        1.56      0.68 o
  -5   8   6       71.52       68.82      1.92 o
  -4   8   6       23.65       24.72      1.04 o
  -3   8   6       46.09       45.06      1.15 o
  -2   8   6        5.20        3.84      0.47 o
  -1   8   6      187.30      176.42      2.42 o
   0   8   6      156.78      147.38      1.96 o
   1   8   6      148.58      134.73      1.99 o
   2   8   6      113.70      113.55      1.97 o
   3   8   6        2.39        1.15      0.53 o
   4   8   6       11.32        9.22      0.70 o
   5   8   6        4.58        4.18      0.83 o
   6   8   6        4.96        5.56      0.69 o
  -7   9   6        1.34        2.01      0.77 o
  -6   9   6        0.79        0.87      0.70 o
  -5   9   6        0.21       -0.53      0.64 o
  -4   9   6        2.78        0.87      0.58 o
  -3   9   6       11.12       10.40      0.78 o
  -2   9   6       74.45       76.65      1.43 o
  -1   9   6       42.27       43.38      1.07 o
   0   9   6       73.03       71.90      1.38 o
   1   9   6       20.69       18.38      0.74 o
   2   9   6       21.61       17.90      0.87 o
   3   9   6        1.43        0.75      0.52 o
   4   9   6        0.32       -0.49      0.49 o
   5   9   6        0.01       -0.51      0.51 o
  -7  10   6        0.49        0.35      0.79 o
  -6  10   6        0.62       -0.39      0.70 o
  -5  10   6        4.95        4.95      0.86 o
  -4  10   6       51.58       54.10      1.56 o
  -3  10   6       12.47       13.32      0.87 o
  -2  10   6       18.45       17.75      0.84 o
  -1  10   6       24.46       24.15      0.87 o
   0  10   6        9.09        6.95      0.60 o
   1  10   6        0.32       -0.34      0.66 o
   2  10   6        0.33        0.14      0.45 o
   3  10   6        3.77        2.97      0.71 o
   4  10   6       14.73       15.41      0.90 o
   5  10   6        0.08       -0.33      0.58 o
  -6  11   6       10.63       13.33      1.12 o
  -5  11   6        0.25        0.57      0.74 o
  -4  11   6       13.07       15.80      0.96 o
  -3  11   6        6.52        6.33      0.78 o
  -2  11   6        1.76        1.18      0.63 o
  -1  11   6       10.14        9.24      0.73 o
   0  11   6        2.52        2.34      0.55 o
   1  11   6       18.38       18.56      1.00 o
   2  11   6        9.99       10.51      0.84 o
   3  11   6        2.67        1.03      0.70 o
   4  11   6        0.19       -0.47      0.67 o
  -6  12   6        4.26        5.21      1.07 o
  -5  12   6       37.55       42.44      1.77 o
  -4  12   6        2.21        2.75      0.84 o
  -3  12   6        3.50        5.47      1.24 o
  -2  12   6        0.37        0.22      0.61 o
  -1  12   6        0.26        0.53      0.53 o
   0  12   6        0.38       -0.56      0.56 o
   1  12   6       23.38       23.52      1.15 o
   2  12   6        5.09        5.48      1.02 o
   3  12   6        0.26       -0.49      0.67 o
   4  12   6        3.05        4.81      1.08 o
  -5  13   6        1.82        3.36      2.20 o
  -4  13   6        0.11       -0.03      0.83 o
  -3  13   6       15.47       18.22      1.20 o
  -2  13   6        8.51        8.70      1.22 o
  -1  13   6        9.13        9.30      1.19 o
   0  13   6        7.84        7.27      0.97 o
   1  13   6        3.03        5.26      1.21 o
   2  13   6        0.10       -0.08      0.87 o
   3  13   6        1.83        1.04      0.79 o
  -4  14   6        5.45        5.04      1.06 o
  -3  14   6        8.14       12.65      1.19 o
  -2  14   6        0.21        0.11      0.79 o
  -1  14   6        3.38        5.76      1.14 o
   0  14   6        8.94       11.66      1.39 o
   1  14   6        2.62        3.52      0.77 o
   2  14   6        0.39        0.17      0.77 o
  -2  15   6        3.94        4.60      1.28 o
  -1  15   6        8.72       14.03      1.56 o
   0  15   6        0.92       -0.53      1.18 o
  -9   1   7        0.93        1.18      0.98 o
  -8   1   7        6.26        5.49      1.03 o
  -7   1   7        1.18        0.87      0.82 o
  -6   1   7        0.44        0.96      0.76 o
  -5   1   7       87.78       91.95      2.68 o
  -4   1   7       23.20       23.76      0.79 o
  -3   1   7       28.66       28.24      0.75 o
  -2   1   7       20.33       17.97      0.53 o
  -1   1   7        0.77        0.78      0.27 o
   0   1   7       23.78       22.67      0.59 o
   1   1   7      225.57      229.19      2.61 o
   2   1   7       12.17       12.65      0.55 o
   3   1   7       69.00       66.54      1.48 o
   4   1   7        6.00        7.27      0.75 o
   5   1   7        2.91        3.17      0.52 o
   6   1   7        2.69        2.26      0.55 o
  -8   2   7        1.00        1.61      0.93 o
  -7   2   7        0.36       -0.46      0.80 o
  -6   2   7        1.31        2.32      0.63 o
  -5   2   7       36.52       36.74      1.31 o
  -4   2   7       16.89       16.42      0.84 o
  -3   2   7      353.19      360.15      4.12 o
  -2   2   7       68.93       67.29      1.06 o
  -1   2   7      157.28      164.86      1.99 o
   0   2   7        1.29        0.56      0.29 o
   1   2   7      123.08      107.04      1.72 o
   2   2   7       64.88       59.81      1.13 o
   3   2   7       77.69       69.37      1.53 o
   4   2   7        3.52        3.76      0.52 o
   5   2   7        0.01        0.14      0.46 o
   6   2   7        0.15       -0.29      0.49 o
  -8   3   7        0.35        0.02      0.97 o
  -7   3   7        5.69        5.71      0.78 o
  -6   3   7       14.40       14.07      0.91 o
  -5   3   7        0.25        0.26      0.60 o
  -4   3   7        5.17        4.97      0.53 o
  -3   3   7      226.91      235.64      2.89 o
  -2   3   7        0.46        0.75      0.29 o
  -1   3   7      259.99      263.93      2.76 o
   0   3   7       30.62       33.63      0.71 o
   1   3   7       16.49       17.65      0.56 o
   2   3   7       12.04       13.31      0.63 o
   3   3   7       16.86       17.94      0.80 o
   4   3   7       20.52       21.16      0.91 o
   5   3   7        3.10        3.27      0.55 o
   6   3   7        2.87        3.14      0.58 o
  -8   4   7        0.25       -0.36      0.72 o
  -7   4   7       12.13       12.10      0.92 o
  -6   4   7        1.15        1.60      0.64 o
  -5   4   7        4.84        4.27      0.99 o
  -4   4   7        2.45        3.24      0.45 o
  -3   4   7       19.02       17.52      0.66 o
  -2   4   7       13.22       14.88      0.59 o
  -1   4   7        1.11        1.87      0.31 o
   0   4   7        2.84        2.09      0.32 o
   1   4   7      156.77      147.16      1.90 o
   2   4   7        2.40        1.83      0.40 o
   3   4   7       42.52       40.92      1.68 o
   4   4   7        0.01       -0.30      0.45 o
   5   4   7        0.00        0.09      0.54 o
   6   4   7        0.08       -0.49      0.49 o
  -8   5   7        1.61        1.51      0.75 o
  -7   5   7        0.08        0.22      0.66 o
  -6   5   7       22.89       20.74      1.37 o
  -5   5   7        2.40        2.00      0.67 o
  -4   5   7        6.53        6.62      0.63 o
  -3   5   7       31.96       29.51      0.91 o
  -2   5   7        0.29        0.12      0.25 o
  -1   5   7       12.23       11.36      0.47 o
   0   5   7        5.63        5.89      0.40 o
   1   5   7        5.37        7.36      0.47 o
   2   5   7       40.19       40.62      0.99 o
   3   5   7      104.83       97.83      1.96 o
   4   5   7       17.92       19.31      0.89 o
   5   5   7        4.68        5.38      0.63 o
   6   5   7        0.03        0.66      0.54 o
  -8   6   7       10.13       11.47      1.47 o
  -7   6   7        9.73        9.43      0.91 o
  -6   6   7        4.71        4.18      0.77 o
  -5   6   7       24.98       25.78      1.24 o
  -4   6   7        4.42        4.49      0.64 o
  -3   6   7       62.14       58.63      1.30 o
  -2   6   7      146.21      141.96      3.09 o
  -1   6   7        0.28        0.26      0.34 o
   0   6   7       95.65       90.48      1.41 o
   1   6   7       78.20       76.00      1.37 o
   2   6   7       14.80       16.04      0.73 o
   3   6   7       30.57       28.60      1.07 o
   4   6   7       29.39       32.41      1.27 o
   5   6   7       31.15       30.91      1.18 o
   6   6   7        3.56        5.37      0.69 o
  -8   7   7        0.17       -0.26      0.72 o
  -7   7   7       20.44       23.20      1.53 o
  -6   7   7        1.56        1.79      0.74 o
  -5   7   7        0.02       -0.04      0.63 o
  -4   7   7       14.93       15.54      0.86 o
  -3   7   7        8.40        7.09      0.59 o
  -2   7   7       29.77       25.85      0.84 o
  -1   7   7       30.62       28.63      0.89 o
   0   7   7       19.85       19.08      0.67 o
   1   7   7       63.19       52.44      1.16 o
   2   7   7       36.02       34.37      1.05 o
   3   7   7      120.21      122.10      2.34 o
   4   7   7       11.30       10.54      0.75 o
   5   7   7        0.19        0.29      0.55 o
  -7   8   7        5.89        4.24      0.88 o
  -6   8   7        1.16        1.90      0.76 o
  -5   8   7       39.31       39.64      1.57 o
  -4   8   7        9.91        9.82      0.77 o
  -3   8   7        1.50        2.38      0.59 o
  -2   8   7        0.65        1.20      0.44 o
  -1   8   7       21.54       22.94      1.12 o
   0   8   7        0.66        0.42      0.41 o
   1   8   7       32.11       33.01      0.96 o
   2   8   7        2.13        1.91      0.50 o
   3   8   7        0.04       -0.47      0.47 o
   4   8   7        7.78        8.88      0.75 o
   5   8   7        2.33        2.36      0.64 o
  -7   9   7        0.10        0.28      0.78 o
  -6   9   7        4.67        6.73      0.90 o
  -5   9   7        9.37        8.80      0.94 o
  -4   9   7        1.72        1.90      0.62 o
  -3   9   7      133.62      129.37      2.54 o
  -2   9   7        4.66        5.75      0.62 o
  -1   9   7       66.82       61.88      1.32 o
   0   9   7       31.58       26.65      1.00 o
   1   9   7        6.27        4.62      0.65 o
   2   9   7        0.12        0.16      0.46 o
   3   9   7        4.44        4.26      0.64 o
   4   9   7        7.14        8.97      0.83 o
   5   9   7        0.01       -0.17      0.65 o
  -6  10   7        0.16        0.13      0.78 o
  -5  10   7        9.67        9.06      1.01 o
  -4  10   7        6.99        7.21      0.81 o
  -3  10   7       37.46       38.68      1.36 o
  -2  10   7       95.40       93.14      2.12 o
  -1  10   7       16.87       17.44      0.80 o
   0  10   7        1.11        0.42      0.51 o
   1  10   7        3.89        4.49      0.83 o
   2  10   7        3.89        5.11      0.71 o
   3  10   7        0.81        0.70      0.67 o
   4  10   7        2.73        2.67      0.76 o
  -6  11   7        3.09        2.26      0.91 o
  -5  11   7        0.26       -0.77      0.77 o
  -4  11   7       32.46       32.98      1.54 o
  -3  11   7        1.21        1.71      0.69 o
  -2  11   7        0.97        0.26      0.61 o
  -1  11   7        0.02        0.03      0.59 o
   0  11   7        8.18        7.84      0.81 o
   1  11   7        2.72        3.52      0.68 o
   2  11   7        7.79        9.16      0.94 o
   3  11   7        2.75        2.39      0.84 o
   4  11   7        0.67        0.52      0.80 o
  -5  12   7        1.76        1.42      1.19 o
  -4  12   7        0.71        0.59      0.83 o
  -3  12   7        5.31        5.78      0.84 o
  -2  12   7        2.85        1.79      0.70 o
  -1  12   7        0.03        0.13      0.86 o
   0  12   7        6.49        6.75      0.80 o
   1  12   7        2.18        2.57      0.68 o
   2  12   7        2.54        1.17      0.75 o
   3  12   7        0.82        0.08      0.74 o
  -4  13   7        1.71        1.80      0.95 o
  -3  13   7        3.33        2.46      0.80 o
  -2  13   7        0.02       -0.19      1.09 o
  -1  13   7        8.80        8.09      1.21 o
   0  13   7        0.09       -0.71      0.71 o
   1  13   7        0.00       -0.48      0.63 o
   2  13   7        0.59        1.19      0.86 o
  -3  14   7       26.21       35.36      1.81 o
  -2  14   7        6.58        7.22      1.41 o
  -1  14   7        5.43        7.80      1.29 o
   0  14   7        0.78        1.03      1.04 o
  -8   0   8        8.76        8.37      1.72 o
  -7   0   8      140.92      144.38      5.44 o
  -6   0   8       16.37       14.77      1.84 o
  -5   0   8       48.54       50.15      2.91 o
  -4   0   8       56.13       48.39      1.52 o
  -3   0   8       45.31       46.06      1.81 o
  -2   0   8      163.48      165.58      2.74 o
  -1   0   8       19.95       19.41      0.85 o
   0   0   8       28.83       30.31      1.04 o
   1   0   8        2.19        2.11      0.57 o
   2   0   8      120.01      120.80      3.46 o
   3   0   8       30.05       28.85      2.38 o
   4   0   8       81.41       86.43      2.62 o
   5   0   8       12.35       11.85      1.15 o
   6   0   8        0.73        0.73      1.05 o
  -8   1   8        1.74       -0.86      1.00 o
  -7   1   8        0.26        0.47      1.01 o
  -6   1   8       38.55       38.06      1.47 o
  -5   1   8      210.38      216.06      4.06 o
  -4   1   8        0.02        0.72      0.39 o
  -3   1   8       66.40       65.93      1.26 o
  -2   1   8       27.57       23.18      0.65 o
  -1   1   8        0.01       -0.30      0.30 o
   0   1   8      141.82      140.46      1.73 o
   1   1   8       10.32       10.40      0.57 o
   2   1   8       53.17       49.98      1.10 o
   3   1   8       37.73       33.47      1.11 o
   4   1   8       12.61       10.19      0.73 o
   5   1   8       24.03       26.62      1.08 o
   6   1   8        8.93        9.74      0.79 o
  -8   2   8       10.60       11.33      1.02 o
  -7   2   8        3.38        2.15      0.74 o
  -6   2   8        0.01        0.16      0.63 o
  -5   2   8        3.65        3.65      0.71 o
  -4   2   8       54.02       51.27      1.21 o
  -3   2   8      202.72      195.70      2.59 o
  -2   2   8        2.25        1.43      0.33 o
  -1   2   8      483.51      452.63      4.43 o
   0   2   8       35.38       28.84      0.74 o
   1   2   8       18.81       15.26      0.65 o
   2   2   8        9.55        9.22      0.57 o
   3   2   8       26.24       24.18      1.13 o
   4   2   8        2.51        3.08      0.56 o
   5   2   8        1.75        1.43      0.55 o
   6   2   8        1.88        1.20      0.58 o
  -8   3   8        0.01       -0.70      0.70 o
  -7   3   8        6.38        7.26      0.89 o
  -6   3   8       11.14       10.38      0.90 o
  -5   3   8        1.93        0.90      1.11 o
  -4   3   8        0.51        0.63      0.45 o
  -3   3   8      143.41      137.87      2.47 o
  -2   3   8      182.02      165.05      2.26 o
  -1   3   8      388.57      357.72      3.86 o
   0   3   8       28.48       25.30      0.81 o
   1   3   8      373.84      336.12      4.39 o
   2   3   8        6.71        8.65      0.60 o
   3   3   8        3.11        3.33      0.55 o
   4   3   8        0.41        0.74      0.50 o
   5   3   8        2.57        2.34      0.57 o
   6   3   8        1.77        2.51      0.61 o
  -8   4   8        0.36       -0.37      0.73 o
  -7   4   8        0.60        0.77      0.72 o
  -6   4   8        5.60        6.32      0.86 o
  -5   4   8       71.47       71.71      1.97 o
  -4   4   8       72.64       70.42      1.90 o
  -3   4   8       43.56       38.70      1.09 o
  -2   4   8        0.73        0.69      0.37 o
  -1   4   8       61.02       53.46      0.99 o
   0   4   8      246.89      234.39      2.79 o
   1   4   8      165.87      160.49      2.28 o
   2   4   8       13.24       13.19      0.78 o
   3   4   8       26.04       26.53      1.05 o
   4   4   8        2.57        3.19      0.59 o
   5   4   8       14.13       15.76      0.89 o
  -8   5   8        0.01       -0.27      0.79 o
  -7   5   8       27.41       28.13      1.40 o
  -6   5   8       13.82       13.58      1.05 o
  -5   5   8        7.63        7.81      1.11 o
  -4   5   8       42.01       44.06      1.34 o
  -3   5   8        5.47        5.90      0.57 o
  -2   5   8      167.14      151.72      2.19 o
  -1   5   8      141.88      139.61      1.90 o
   0   5   8        0.18        0.00      0.36 o
   1   5   8        0.12        0.25      0.40 o
   2   5   8       46.31       40.84      1.14 o
   3   5   8        2.52        2.82      0.56 o
   4   5   8        0.93        0.33      0.51 o
   5   5   8        7.34        8.52      0.76 o
  -7   6   8        6.42        7.14      0.94 o
  -6   6   8        7.67        8.35      1.44 o
  -5   6   8        2.44        1.65      0.74 o
  -4   6   8       37.06       31.71      1.17 o
  -3   6   8        0.08       -0.08      0.45 o
  -2   6   8        9.94        8.96      0.65 o
  -1   6   8        0.00       -0.38      0.38 o
   0   6   8       21.73       17.44      0.73 o
   1   6   8       11.45       11.22      0.62 o
   2   6   8       11.80       11.92      0.75 o
   3   6   8        4.37        4.95      0.63 o
   4   6   8        4.85        3.69      0.74 o
   5   6   8        0.26        0.20      0.57 o
  -7   7   8       13.82       16.45      1.16 o
  -6   7   8        9.78        8.61      0.97 o
  -5   7   8       30.71       29.19      1.40 o
  -4   7   8        0.35       -0.35      0.62 o
  -3   7   8        2.36        0.94      0.59 o
  -2   7   8        0.31       -0.57      0.57 o
  -1   7   8       46.42       45.72      1.50 o
   0   7   8       21.27       20.98      0.88 o
   1   7   8       25.57       25.15      0.95 o
   2   7   8        0.09       -0.04      0.46 o
   3   7   8        0.58       -0.01      0.53 o
   4   7   8       10.77       11.19      0.84 o
   5   7   8        0.18        1.31      0.63 o
  -7   8   8        0.92       -0.08      1.42 o
  -6   8   8        4.17        6.07      0.94 o
  -5   8   8       13.02       14.16      1.09 o
  -4   8   8        0.20        0.36      0.84 o
  -3   8   8        0.28       -0.56      0.56 o
  -2   8   8        0.55        0.33      0.51 o
  -1   8   8       39.50       32.99      1.02 o
   0   8   8        5.15        7.68      0.66 o
   1   8   8      136.54      133.92      2.62 o
   2   8   8       22.41       24.59      0.98 o
   3   8   8        7.14        7.29      0.74 o
   4   8   8        0.64       -0.38      0.55 o
  -6   9   8        0.05       -0.37      0.78 o
  -5   9   8        0.73        1.33      0.79 o
  -4   9   8        8.46        9.13      0.84 o
  -3   9   8        3.30        2.84      0.67 o
  -2   9   8        0.51        0.71      0.53 o
  -1   9   8      109.26      115.65      2.44 o
   0   9   8       25.51       27.22      1.17 o
   1   9   8        0.45        0.05      0.57 o
   2   9   8        0.00       -0.09      0.62 o
   3   9   8        1.28        0.76      0.69 o
   4   9   8        0.62        1.28      0.74 o
  -6  10   8        1.20        0.18      0.84 o
  -5  10   8        6.16        7.02      1.02 o
  -4  10   8        0.18        0.59      0.77 o
  -3  10   8       50.97       51.53      1.92 o
  -2  10   8        5.26        6.32      1.05 o
  -1  10   8        4.46        7.38      0.79 o
   0  10   8        0.11        0.08      0.59 o
   1  10   8        1.16        1.43      0.64 o
   2  10   8        0.12       -0.21      0.89 o
   3  10   8        3.35        3.16      0.83 o
  -5  11   8       28.48       29.16      1.58 o
  -4  11   8       15.58       17.89      1.30 o
  -3  11   8        0.68        0.95      0.69 o
  -2  11   8        0.08       -0.55      0.71 o
  -1  11   8        0.01       -0.84      1.42 o
   0  11   8        5.93        6.93      0.95 o
   1  11   8        0.00        0.97      0.64 o
   2  11   8        1.73        1.51      0.77 o
   3  11   8        0.06       -0.71      0.71 o
  -4  12   8        1.11        0.66      0.92 o
  -3  12   8        0.57        0.47      0.70 o
  -2  12   8        0.25        0.73      0.79 o
  -1  12   8        0.10        0.28      0.87 o
   0  12   8        3.26        3.22      1.15 o
   1  12   8        1.07        0.62      0.69 o
   2  12   8        1.04        1.61      0.81 o
  -3  13   8        3.56        4.24      1.01 o
  -2  13   8        0.79       -0.12      0.99 o
  -1  13   8        4.58        5.12      1.42 o
   0  13   8        0.06       -0.71      0.90 o
  -8   1   9        0.43        0.28      0.82 o
  -7   1   9       10.33       12.29      1.57 o
  -6   1   9        2.88        2.54      1.10 o
  -5   1   9       25.61       25.18      1.09 o
  -4   1   9       12.05       12.44      0.66 o
  -3   1   9      120.31      117.66      1.86 o
  -2   1   9        8.20       10.15      0.61 o
  -1   1   9       57.65       59.23      1.06 o
   0   1   9       21.82       21.49      0.79 o
   1   1   9       14.10       12.97      0.64 o
   2   1   9       37.61       38.79      1.23 o
   3   1   9        1.67        1.03      0.53 o
   4   1   9        1.00        1.23      0.54 o
   5   1   9        0.00        0.47      0.56 o
  -8   2   9        0.54       -0.37      0.81 o
  -7   2   9        3.41        3.37      1.00 o
  -6   2   9        0.09       -0.15      0.97 o
  -5   2   9        0.08        0.44      0.68 o
  -4   2   9       49.36       47.23      1.24 o
  -3   2   9       29.62       26.03      0.88 o
  -2   2   9       12.36       12.16      0.65 o
  -1   2   9       42.32       41.52      0.95 o
   0   2   9       16.92       14.61      0.81 o
   1   2   9      146.53      146.57      2.19 o
   2   2   9        1.48        1.30      0.51 o
   3   2   9       24.38       21.07      0.96 o
   4   2   9        3.91        4.47      0.64 o
   5   2   9        0.54        0.41      0.58 o
  -8   3   9        0.52       -0.18      0.79 o
  -7   3   9        0.21       -0.49      0.85 o
  -6   3   9        1.36        0.71      0.72 o
  -5   3   9        0.01       -0.69      0.69 o
  -4   3   9        5.33        4.60      0.67 o
  -3   3   9       10.72       11.83      0.64 o
  -2   3   9       17.75       17.28      0.78 o
  -1   3   9        0.14       -0.09      0.41 o
   0   3   9        8.73        9.37      0.59 o
   1   3   9        0.65       -0.25      0.41 o
   2   3   9        3.67        3.50      0.60 o
   3   3   9       46.27       48.03      1.42 o
   4   3   9        1.27        0.37      0.55 o
   5   3   9        6.26        8.54      0.81 o
  -7   4   9        6.53        6.56      0.95 o
  -6   4   9        9.68        9.95      1.02 o
  -5   4   9       22.29       23.68      1.27 o
  -4   4   9        0.71        0.65      0.58 o
  -3   4   9        0.77        1.09      0.49 o
  -2   4   9       56.52       55.60      1.35 o
  -1   4   9       24.74       19.80      0.85 o
   0   4   9        9.93        8.36      0.72 o
   1   4   9        0.24        0.11      0.45 o
   2   4   9       41.59       40.47      1.30 o
   3   4   9       30.74       32.83      1.20 o
   4   4   9        0.93        0.14      0.64 o
   5   4   9       11.19       10.82      0.85 o
  -7   5   9        1.22        1.17      0.83 o
  -6   5   9        5.19        6.76      0.91 o
  -5   5   9       23.36       26.26      1.37 o
  -4   5   9       28.10       31.45      1.44 o
  -3   5   9       21.84       21.16      0.91 o
  -2   5   9        6.62        7.52      0.67 o
  -1   5   9       11.49       12.32      0.68 o
   0   5   9       90.28       88.34      1.78 o
   1   5   9       33.76       37.68      1.15 o
   2   5   9       24.64       22.64      1.01 o
   3   5   9        1.12        1.20      0.58 o
   4   5   9       25.46       28.85      1.32 o
  -7   6   9        1.50        0.38      1.36 o
  -6   6   9        2.26        3.10      0.88 o
  -5   6   9        0.13        0.98      0.94 o
  -4   6   9       17.33       17.65      1.32 o
  -3   6   9      146.08      145.42      2.80 o
  -2   6   9       49.07       48.77      1.34 o
  -1   6   9       12.02       13.75      0.87 o
   0   6   9        4.29        3.89      0.60 o
   1   6   9        0.18        0.91      0.55 o
   2   6   9       32.46       34.87      1.26 o
   3   6   9       21.71       23.66      1.09 o
   4   6   9        9.08        8.96      0.83 o
  -7   7   9        1.43        2.08      1.05 o
  -6   7   9        2.06        1.93      1.07 o
  -5   7   9       20.58       22.11      1.65 o
  -4   7   9       12.32       10.78      0.89 o
  -3   7   9        6.74        6.15      0.78 o
  -2   7   9        0.03       -0.55      0.55 o
  -1   7   9       59.71       56.67      1.65 o
   0   7   9       25.14       26.76      1.67 o
   1   7   9       21.35       23.46      1.09 o
   2   7   9       14.40       14.30      1.34 o
   3   7   9        0.34        0.18      0.58 o
   4   7   9        1.47        1.18      0.65 o
  -6   8   9        0.09        1.29      0.85 o
  -5   8   9        0.00        0.29      0.95 o
  -4   8   9        0.26       -0.41      0.74 o
  -3   8   9       12.17       12.53      0.94 o
  -2   8   9       17.70       18.47      0.91 o
  -1   8   9        0.72        0.12      0.59 o
   0   8   9       12.27       12.60      0.90 o
   1   8   9        1.92        1.78      0.63 o
   2   8   9        2.63        2.29      0.71 o
   3   8   9       18.34       20.95      1.26 o
  -6   9   9        0.00        0.35      1.00 o
  -5   9   9        7.49        6.76      1.03 o
  -4   9   9        1.73        1.78      0.88 o
  -3   9   9        0.56        0.78      0.69 o
  -2   9   9        7.01        5.84      0.95 o
  -1   9   9        9.96        9.56      0.86 o
   0   9   9        4.34        3.66      0.81 o
   1   9   9        2.58        2.28      0.68 o
   2   9   9        0.00        0.11      0.69 o
   3   9   9       13.35       16.73      1.22 o
  -5  10   9        1.22       -0.16      1.01 o
  -4  10   9        1.26        0.16      1.25 o
  -3  10   9       18.88       19.42      1.12 o
  -2  10   9        0.75        0.68      1.01 o
  -1  10   9        7.46        7.24      0.93 o
   0  10   9        0.09       -0.43      0.69 o
   1  10   9        5.32        6.28      0.83 o
   2  10   9       21.55       28.08      1.59 o
  -4  11   9        0.33        0.58      0.85 o
  -3  11   9        9.30       12.69      1.23 o
  -2  11   9        0.18        0.07      0.79 o
  -1  11   9        2.50        2.85      1.02 o
   0  11   9        5.58        8.93      1.04 o
   1  11   9        1.31        2.00      1.02 o
  -3  12   9        0.00       -0.85      0.85 o
  -2  12   9        5.55        8.82      1.49 o
  -1  12   9        0.67        1.20      1.03 o
   0  12   9        2.69        2.29      1.12 o
  -7   0  10       30.01       34.49      2.02 o
  -6   0  10       14.16       14.66      2.54 o
  -5   0  10      168.25      175.71      4.54 o
  -4   0  10       28.58       33.07      2.07 o
  -3   0  10      124.23      123.39      3.79 o
  -2   0  10        9.38       11.35      1.45 o
  -1   0  10        0.81       -0.05      0.90 o
   0   0  10        0.79        0.40      0.62 o
   1   0  10        0.30        0.53      0.72 o
   2   0  10       43.17       44.19      2.95 o
   3   0  10       54.71       61.99      2.39 o
   4   0  10       11.26       13.21      1.31 o
  -7   1  10       14.86       16.54      1.37 o
  -6   1  10       30.91       31.48      1.34 o
  -5   1  10        1.84        2.62      0.72 o
  -4   1  10       41.56       44.57      1.65 o
  -3   1  10       62.46       64.74      1.40 o
  -2   1  10        6.34        7.99      0.68 o
  -1   1  10       39.17       37.86      1.34 o
   0   1  10       31.43       28.70      0.95 o
   1   1  10       13.28       14.50      0.79 o
   2   1  10       13.22       12.63      0.85 o
   3   1  10        0.10       -0.13      0.57 o
   4   1  10       16.31       15.67      0.97 o
  -7   2  10        0.17       -0.76      0.81 o
  -6   2  10       17.48       18.72      1.10 o
  -5   2  10        2.63        2.85      0.71 o
  -4   2  10       18.90       18.74      1.04 o
  -3   2  10       31.93       32.35      1.16 o
  -2   2  10      129.95      131.02      2.31 o
  -1   2  10      107.12      101.86      2.23 o
   0   2  10       28.21       28.37      1.07 o
   1   2  10       20.93       22.59      1.05 o
   2   2  10       19.20       16.71      0.94 o
   3   2  10       13.71       15.87      0.94 o
   4   2  10        0.45        0.19      0.69 o
  -7   3  10        0.12        0.26      0.81 o
  -6   3  10        0.60       -0.08      1.14 o
  -5   3  10        8.58        9.20      0.87 o
  -4   3  10       50.91       51.51      1.57 o
  -3   3  10       40.14       37.65      1.09 o
  -2   3  10       58.99       54.09      1.91 o
  -1   3  10       34.96       33.82      1.31 o
   0   3  10      120.89      111.11      2.19 o
   1   3  10      106.74      107.05      2.04 o
   2   3  10        1.93        1.27      0.61 o
   3   3  10       14.71       15.97      0.94 o
   4   3  10        0.06       -0.27      0.58 o
  -7   4  10        0.52       -0.14      0.85 o
  -6   4  10        3.85        5.69      0.95 o
  -5   4  10        5.76        6.15      0.95 o
  -4   4  10       16.68       15.93      1.00 o
  -3   4  10       12.31       13.72      1.24 o
  -2   4  10       48.16       43.13      1.46 o
  -1   4  10      155.26      147.68      2.86 o
   0   4  10       25.83       22.90      0.97 o
   1   4  10        3.86        5.14      0.72 o
   2   4  10       20.18       22.50      1.07 o
   3   4  10        0.17       -0.06      0.57 o
   4   4  10        1.32        1.70      0.64 o
  -6   5  10        5.65        6.46      1.01 o
  -5   5  10        5.32        4.13      1.48 o
  -4   5  10        1.78        0.33      1.07 o
  -3   5  10       40.61       40.24      1.67 o
  -2   5  10       29.89       28.50      1.38 o
  -1   5  10        2.35        3.36      0.89 o
   0   5  10        3.41        2.28      0.65 o
   1   5  10       11.15       10.44      1.57 o
   2   5  10        0.42       -0.29      0.61 o
   3   5  10        2.60        1.59      0.64 o
  -6   6  10        0.29        0.55      0.90 o
  -5   6  10       18.16       17.78      1.27 o
  -4   6  10       19.63       21.52      1.63 o
  -3   6  10        1.03        0.10      0.65 o
  -2   6  10        0.31        0.48      0.74 o
  -1   6  10        0.90        0.76      0.64 o
   0   6  10        3.77        2.81      0.64 o
   1   6  10        0.11        0.46      0.58 o
   2   6  10        0.95        0.70      0.71 o
   3   6  10        3.75        1.91      0.86 o
  -6   7  10       12.71       13.08      1.25 o
  -5   7  10        5.00        6.81      1.34 o
  -4   7  10        0.02        0.06      0.83 o
  -3   7  10        0.92        0.41      0.64 o
  -2   7  10        1.92        2.09      0.80 o
  -1   7  10        0.18       -0.43      0.56 o
   0   7  10        1.39        0.73      0.72 o
   1   7  10        0.01        0.43      0.66 o
   2   7  10        0.01       -0.14      0.68 o
   3   7  10        5.85        7.31      1.20 o
  -5   8  10        0.78        0.13      1.05 o
  -4   8  10        1.83        0.53      0.84 o
  -3   8  10        4.06        3.36      0.91 o
  -2   8  10        1.71        2.31      1.04 o
  -1   8  10        1.66        3.41      1.53 o
   0   8  10        3.50        3.25      0.83 o
   1   8  10        0.26        0.08      0.69 o
   2   8  10        1.68        2.72      0.84 o
  -4   9  10        4.15        3.33      1.03 o
  -3   9  10        0.56       -0.34      0.86 o
  -2   9  10        4.19        5.22      0.96 o
  -1   9  10        0.45        0.06      0.83 o
   0   9  10        0.03       -0.14      0.72 o
   1   9  10        3.69        5.43      1.11 o
  -4  10  10        1.76        2.06      1.23 o
  -3  10  10        6.15        6.07      1.11 o
  -2  10  10        2.45        1.85      1.09 o
  -1  10  10        3.35        2.35      1.58 o
   0  10  10        0.00        0.60      0.79 o
  -6   1  11        0.77        1.17      1.10 o
  -5   1  11       37.43       38.65      1.49 o
  -4   1  11       11.09       11.24      0.96 o
  -3   1  11       38.98       39.93      1.45 o
  -2   1  11        4.30        5.06      0.95 o
  -1   1  11       24.50       27.00      1.21 o
   0   1  11        3.35        2.62      0.68 o
   1   1  11       18.45       17.36      1.38 o
   2   1  11        0.39        0.16      0.57 o
   3   1  11        2.28        3.17      0.81 o
  -6   2  11        0.49        0.68      0.75 o
  -5   2  11        4.34        4.25      0.81 o
  -4   2  11        0.90        1.12      0.83 o
  -3   2  11        0.82       -0.39      0.71 o
  -2   2  11        5.97        7.65      0.82 o
  -1   2  11        1.13        0.86      0.62 o
   0   2  11       13.72       14.76      1.22 o
   1   2  11        2.72        2.73      1.18 o
   2   2  11        6.67        6.17      0.86 o
   3   2  11        5.46        5.00      1.28 o
  -6   3  11        3.84        4.43      0.88 o
  -5   3  11        0.04        0.40      0.69 o
  -4   3  11        1.73        2.39      0.88 o
  -3   3  11        0.37        0.35      0.77 o
  -2   3  11        0.80        0.81      0.75 o
  -1   3  11        0.00       -0.46      0.59 o
   0   3  11        0.03       -0.52      0.66 o
   1   3  11        1.81        1.60      0.74 o
   2   3  11        3.01        3.61      0.80 o
   3   3  11        0.64        1.07      0.75 o
  -6   4  11        4.17        4.91      0.89 o
  -5   4  11        5.29        5.58      1.23 o
  -4   4  11        3.21        2.75      0.92 o
  -3   4  11        0.73       -0.20      0.93 o
  -2   4  11       10.63       10.42      0.90 o
  -1   4  11        3.03        1.84      0.68 o
   0   4  11        0.17        0.15      0.70 o
   1   4  11        0.91        2.21      1.23 o
   2   4  11        7.96        9.02      1.01 o
  -5   5  11        1.19        1.37      0.93 o
  -4   5  11        9.68       11.28      1.74 o
  -3   5  11       21.92       19.52      1.47 o
  -2   5  11        5.82        6.21      0.82 o
  -1   5  11        0.18       -0.49      0.61 o
   0   5  11        0.07       -0.02      0.67 o
   1   5  11        9.57       12.49      1.30 o
   2   5  11        0.46        1.36      0.78 o
  -5   6  11        2.38        3.50      1.02 o
  -4   6  11        0.88        2.77      0.95 o
  -3   6  11        2.59        4.99      1.17 o
  -2   6  11        0.06       -0.68      0.87 o
  -1   6  11        0.69        1.99      1.03 o
   0   6  11        3.73        4.48      1.01 o
   1   6  11       10.61       10.00      1.26 o
   2   6  11        1.23        0.63      0.77 o
  -4   7  11        0.14        0.84      1.83 o
  -3   7  11        1.13        0.92      1.08 o
  -2   7  11        2.13        4.50      0.96 o
  -1   7  11        1.35        3.03      1.23 o
   0   7  11        7.09       10.62      1.31 o
   1   7  11        2.28        4.97      2.09 o
  -4   8  11        1.31        0.81      1.87 o
  -3   8  11        0.15        0.46      0.87 o
  -2   8  11        1.95        1.57      1.00 o
  -1   8  11        3.92        5.93      1.21 o
   0   8  11        0.69        0.64      0.83 o
  -2   9  11        6.56        8.89      1.37 o
  -1   9  11        1.36        2.06      1.09 o
  -5   0  12       11.48        8.12      2.19 o
  -4   0  12       22.32       24.01      2.66 o
  -3   0  12       28.24       31.17      2.93 o
  -2   0  12        9.85        7.77      1.22 o
  -1   0  12       27.62       27.02      1.81 o
   0   0  12        0.79        2.94      1.41 o
   1   0  12        7.21       10.53      1.85 o
  -5   1  12        3.17        2.67      1.33 o
  -4   1  12        0.24        0.55      1.13 o
  -3   1  12        2.93        1.63      1.18 o
  -2   1  12        4.84        6.07      0.82 o
  -1   1  12        0.00       -0.15      0.67 o
   0   1  12        4.23        5.93      1.11 o
   1   1  12        1.41        2.39      1.68 o
  -5   2  12        6.57        5.07      1.36 o
  -4   2  12        1.12        2.17      1.16 o
  -3   2  12        2.33        1.66      1.14 o
  -2   2  12        0.46       -0.69      0.69 o
  -1   2  12        0.27       -0.17      0.66 o
   0   2  12        9.25       10.42      1.28 o
   1   2  12        1.54        1.55      0.98 o
  -5   3  12        6.00        6.22      1.34 o
  -4   3  12        0.63       -1.09      1.22 o
  -3   3  12        0.29        1.97      1.18 o
  -2   3  12        0.15       -0.55      0.61 o
  -1   3  12        1.53        0.83      0.77 o
   0   3  12        2.76        1.75      0.95 o
   1   3  12        2.62        3.56      1.04 o
  -4   4  12        7.58        8.26      1.51 o
  -3   4  12        2.32        5.35      1.35 o
  -2   4  12        0.64        0.40      0.86 o
  -1   4  12        0.98        3.04      0.87 o
   0   4  12        4.36        5.09      1.15 o
   1   4  12       12.31       15.15      1.56 o
  -4   5  12        0.60        0.35      1.23 o
  -3   5  12        1.18        2.01      1.32 o
  -2   5  12        0.49        0.34      0.86 o
  -1   5  12        3.22        3.98      0.93 o
   0   5  12        4.43        6.70      1.29 o
  -3   6  12        0.50        0.72      1.15 o
  -2   6  12        0.13       -1.84      2.16 o
  -1   6  12        1.00        1.58      1.21 o
 
